# Supplementary material for: Single-cell sequencing of tumor-associated macrophages in a Drosophila model
Source: Front Immunol. 2023 Sep 19;14:1243797. doi: 10.3389/fimmu.2023.1243797 (PMC10546068; doi:10.3389/fimmu.2023.1243797)
Supplement: Supplementary file 2 [file Table_1.xlsx]

## Sheet: Sheet1
	p_val	avg_log2FC	pct.1	pct.2	p_val_adj
FBgn0003137	2.13453088228654e-38	1.67380879264295	1	0.997	2.59388192815461e-34
FBgn0012036	1.89823807667839e-39	1.65506701542124	1	0.854	2.30673891077959e-35
FBgn0287423	1.40303414038892e-22	1.57625955855746	1	0.965	1.70496708740062e-18
FBgn0039613	4.98511379406488e-41	1.43656651855696	1	0.767	6.05791028254764e-37
FBgn0259715	7.69310107346349e-36	1.43516410167653	1	0.85	9.34865642447283e-32
FBgn0014033	4.35686005246372e-38	1.38189325893178	1	0.986	5.29445633575391e-34
FBgn0029167	5.83200886184106e-37	1.30819900687915	1	1	7.08705716890925e-33
FBgn0038832	7.38822616690238e-35	1.29501409249693	0.974	0.589	8.97817243801977e-31
FBgn0032613	5.59017665764828e-29	1.29107579163501	0.909	0.495	6.79318267437419e-25
FBgn0039612	1.0468466249616e-36	1.27856556028999	1	0.857	1.27212801865333e-32
FBgn0085466	5.07062631945767e-29	1.26890487391271	0.994	0.798	6.16182510340496e-25
FBgn0020416	3.36813924239627e-30	1.24139960458837	0.994	0.864	4.09296280735995e-26
FBgn0035076	1.05567697096496e-35	1.23245705667673	1	0.951	1.28285865511662e-31
FBgn0020415	2.19865489803772e-24	1.22520485820061	0.974	0.77	2.67180543209544e-20
FBgn0028473	6.784305829056e-35	1.15993071280655	1	0.983	8.24428844346885e-31
FBgn0261989	1.4858950124711e-28	1.15393930880384	0.994	0.948	1.80565961915489e-24
FBgn0013763	5.41089836684722e-45	1.14081053796799	1	1	6.57532369539275e-41
FBgn0031914	3.0006714044715e-30	1.12153720451294	0.981	0.857	3.64641589071377e-26
FBgn0028542	1.14722842040116e-40	1.11618825829731	1	0.986	1.39411197647149e-36
FBgn0033978	1.67484908566756e-28	1.09506865912833	0.935	0.502	2.03527660890322e-24
FBgn0035888	1.42277903407348e-30	1.07996420991577	0.916	0.47	1.72896108220609e-26
FBgn0037057	1.59648318391436e-25	1.03461237282536	0.987	0.787	1.94004636509273e-21
FBgn0027929	6.27839748951579e-33	1.02107391562687	1	0.951	7.62950862925959e-29
FBgn0264953	1.80744969418051e-31	1.01749395400137	0.981	0.631	2.19641286836815e-27
FBgn0030520	2.97522110986708e-28	1.0080697889324	1	0.944	3.61548869271047e-24
FBgn0037807	5.61123411540792e-27	1.00561638330963	0.987	0.777	6.8187716970437e-23
FBgn0011828	1.8923158008794e-37	0.998307392441917	1	1	2.29954216122865e-33
FBgn0028936	5.72622157821136e-31	0.976903992115102	1	0.958	6.95850446184245e-27
FBgn0016075	1.75158521048545e-39	0.970400112083178	1	0.997	2.12852634778192e-35
FBgn0085360	1.11150446604917e-40	0.941169310122619	1	0.983	1.35070022714295e-36
FBgn0265048	5.79603228074806e-22	0.935469269878178	0.955	0.847	7.04333842756504e-18
FBgn0036454	1.10652271433768e-32	0.92229664634691	0.903	0.425	1.34464640246315e-28
FBgn0000299	3.29221876871789e-39	0.920751885921137	1	1	4.00070424774597e-35
FBgn0086758	1.92157856371563e-33	0.911420313263972	1	0.641	2.33510227062723e-29
FBgn0037228	9.51829315855204e-38	0.91044586903178	1	0.986	1.15666298462724e-33
FBgn0016917	2.00502452494832e-27	0.907546021218911	0.994	0.937	2.4365058027172e-23
FBgn0267252	1.00280032902775e-18	0.903951363382683	0.903	0.624	1.21860295983452e-14
FBgn0039737	1.13583746292854e-28	0.901110238509251	1	0.937	1.38026968495077e-24
FBgn0032253	3.69824518185833e-25	0.894640335504465	1	0.944	4.49410754499424e-21
FBgn0029147	5.18511556613115e-30	0.889909075060292	1	0.983	6.30095243596258e-26
FBgn0003495	2.22118736602019e-25	0.879421625946649	0.987	0.948	2.69918688718774e-21
FBgn0030796	1.5526604049727e-15	0.876820469550234	0.916	0.714	1.88679292412283e-11
FBgn0266758	1.26977783891776e-25	0.869855404326402	0.968	0.568	1.54303402985286e-21
FBgn0031805	1.8588095858692e-22	0.869074654350372	0.942	0.624	2.25882540874825e-18
FBgn0030052	1.11788146062088e-27	0.857649932870336	1	0.791	1.35844955094649e-23
FBgn0027578	2.85032535038406e-19	0.855636751042671	0.994	0.78	3.4637153657867e-15
FBgn0035789	3.78415868914952e-26	0.853939621123595	0.987	0.847	4.5985096390545e-22
FBgn0025366	1.20117802253956e-35	0.842661741657079	1	0.962	1.45967153299008e-31
FBgn0015714	1.18149053596851e-31	0.824600653861393	0.916	0.429	1.43574729930894e-27
FBgn0036824	8.03822646232914e-22	0.817460504199215	0.974	0.875	9.76805279702237e-18
FBgn0003118	2.28556092721182e-27	0.815836418999588	0.994	0.951	2.7774136387478e-23
FBgn0034885	1.90900749189707e-30	0.815694271408865	0.935	0.502	2.31982590415332e-26
FBgn0031971	1.74792121241153e-15	0.811432188930374	0.864	0.551	2.12407385732249e-11
FBgn0020414	9.33266677377602e-23	0.805565595262728	0.994	0.962	1.13410566634926e-18
FBgn0261975	2.13836327098295e-33	0.804999357052344	0.994	0.578	2.59853904689848e-29
FBgn0015513	1.06948252007051e-16	0.802950330402654	0.981	0.899	1.29963515838968e-12
FBgn0032138	8.47408645419835e-24	0.782689338017589	0.987	0.937	1.02977098591418e-19
FBgn0010225	2.66203505284982e-30	0.770063588323983	1	0.99	3.2349049962231e-26
FBgn0011722	1.04456474168577e-24	0.763125475515013	1	0.979	1.26935507409655e-20
FBgn0002733	2.00081081437856e-11	0.761008400579393	0.877	0.732	2.43138530163283e-07
FBgn0028430	7.4711452412239e-31	0.755680153278821	1	0.986	9.07893569713528e-27
FBgn0023537	1.38948183053554e-17	0.753849232224996	0.948	0.923	1.68849832046679e-13
FBgn0041183	3.93005780148668e-07	0.74810454620661	0.883	0.784	0.00477580624036661
FBgn0026562	1.36407687539448e-34	0.746725682432399	1	1	1.65762621897938e-30
FBgn0031453	3.28805326239684e-24	0.746474505146264	1	0.986	3.99564232446464e-20
FBgn0017581	9.91469569938658e-17	0.744747629627207	1	0.997	1.20483382138946e-12
FBgn0026315	2.07612474696547e-20	0.73227920397438	0.753	0.39	2.52290679251244e-16
FBgn0051337	1.66943653061031e-18	0.730208909607602	1	0.976	2.02869927199765e-14
FBgn0031190	5.79498592443409e-18	0.727209079351112	0.929	0.885	7.04206689537231e-14
FBgn0011704	1.68582731166494e-13	0.723683619884991	0.799	0.554	2.04861734913523e-09
FBgn0259896	1.97467050515686e-15	0.721594127204113	1	0.997	2.39961959786662e-11
FBgn0025885	2.83906414160348e-13	0.718063785961301	1	0.997	3.45003074487655e-09
FBgn0022349	3.25165085480578e-22	0.706909917559384	1	0.972	3.95140611875999e-18
FBgn0034985	6.62519253594265e-23	0.695734510456969	0.994	0.962	8.05093396967751e-19
FBgn0039776	1.34542056565383e-19	0.695258086728315	0.974	0.85	1.63495507138254e-15
FBgn0040091	1.12555593065553e-15	0.692527850209955	0.968	0.895	1.3677755669326e-11
FBgn0027569	2.1995878082181e-16	0.69222139833137	0.935	0.847	2.67293910454663e-12
FBgn0034194	5.29586768354653e-16	0.691912292764743	0.935	0.679	6.43553840904575e-12
FBgn0002719	7.44591335373215e-15	0.690419922748236	0.675	0.362	9.04827390745531e-11
FBgn0243514	2.25584056922153e-23	0.690134346506485	1	0.99	2.741297459718e-19
FBgn0267408	3.75088453320086e-17	0.689585360366019	0.747	0.436	4.55807488474569e-13
FBgn0283521	7.17417268100363e-27	0.681938553089345	1	0.965	8.71805464195561e-23
FBgn0259937	1.19490207156133e-15	0.679996308327603	0.981	0.916	1.45204499736133e-11
FBgn0010113	2.14468923680371e-30	0.679589585032017	1	0.923	2.60622636056386e-26
FBgn0026409	6.16129960717833e-29	0.678460039540249	1	0.983	7.48721128264311e-25
FBgn0026196	2.99381206115227e-17	0.674992541385791	0.955	0.819	3.63808041671223e-13
FBgn0261628	7.6104552298758e-16	0.672044494433972	0.968	0.868	9.24822519534508e-12
FBgn0037989	7.12863513076668e-16	0.671152262184886	0.981	0.833	8.66271741090767e-12
FBgn0032117	3.57781963185706e-23	0.664493553637806	0.974	0.718	4.3477664166327e-19
FBgn0035499	2.26599897954109e-16	0.662672621438907	1	0.965	2.75364195993833e-12
FBgn0050463	9.40587372721581e-20	0.66082705015168	0.968	0.774	1.14300177533126e-15
FBgn0002780	3.14563442059075e-15	0.659005423264181	0.994	0.965	3.82257494790187e-11
FBgn0286778	1.49483484183857e-19	0.655969980865902	0.994	0.909	1.81652329980223e-15
FBgn0031703	1.32791951541103e-21	0.65452083404832	0.753	0.345	1.61368779512748e-17
FBgn0260746	1.04896383599489e-13	0.651102295150229	0.656	0.373	1.27470085350100e-09
FBgn0034761	9.15010537087027e-07	0.650651539204081	0.974	0.969	0.0111192080466816
FBgn0002939	1.85446687308976e-08	0.650520152637842	0.481	0.286	0.000225354814417867
FBgn0028697	1.6979604469533e-39	0.650490014950326	1	1	2.06336153513766e-35
FBgn0032603	5.31587191752476e-13	0.647707854275824	0.922	0.753	6.45984755417608e-09
FBgn0039756	1.01508012268264e-10	0.638897426901185	0.792	0.561	1.23352536508395e-06
FBgn0030521	1.06874881462916e-19	0.636849251202626	1	0.99	1.29874355953735e-15
FBgn0038349	7.58234892455342e-12	0.634977676642553	0.656	0.439	9.21407041311732e-08
FBgn0038037	7.58270882204297e-16	0.632174857057844	0.981	0.85	9.21450776054662e-12
FBgn0030234	1.19768985191507e-23	0.622927711525821	0.942	0.512	1.45543270804719e-19
FBgn0001197	1.81473195767864e-21	0.621789040328202	1	0.983	2.20526227497109e-17
FBgn0004167	2.36102519684732e-11	0.614603488412434	0.708	0.477	2.86911781920886e-07
FBgn0034880	0.00223773729360362	0.605862482667068	0.403	0.307	1
FBgn0036257	2.44635467696473e-19	0.602494523990478	0.994	0.937	2.97281020344754e-15
FBgn0036732	1.68212369378728e-16	0.597753213810962	0.961	0.899	2.0441167126903e-12
FBgn0038804	4.59168827948519e-16	0.5908123397746	0.909	0.711	5.57981959723041e-12
FBgn0031474	4.48545758224825e-14	0.590388644125105	0.935	0.798	5.45072805394807e-10
FBgn0031693	7.51477441441613e-09	0.585445702914894	0.864	0.711	9.13195386839848e-05
FBgn0004362	1.01798410049331e-16	0.58311238346801	1	0.99	1.23705427891947e-12
FBgn0029969	8.13236256900284e-19	0.57186755493118	0.987	0.927	9.88244699385225e-15
FBgn0284220	1.5556842630423e-09	0.571847645122223	0.948	0.927	1.890467516449e-05
FBgn0010877	2.85402427610421e-12	0.568922256780005	0.948	0.875	3.46821030032184e-08
FBgn0027525	1.25315763287636e-14	0.568420138293903	0.968	0.895	1.52283715547136e-10
FBgn0003261	3.01208029512254e-17	0.567178347772288	1	0.99	3.66027997463292e-13
FBgn0264975	4.01419648000273e-13	0.565491028058154	0.981	0.944	4.87805156249932e-09
FBgn0051431	1.7987756589776e-14	0.564206524925495	0.779	0.463	2.18587218078958e-10
FBgn0040383	2.5849269282066e-13	0.563883829586287	0.76	0.526	3.14120320315666e-09
FBgn0086254	7.53267164726233e-14	0.562661266264657	1	0.958	9.15370258575318e-10
FBgn0040260	1.00938362819452e-09	0.560182306098417	0.89	0.746	1.22660298498198e-05
FBgn0036551	1.57782873241134e-15	0.557056677108254	0.682	0.369	1.91737747562626e-11
FBgn0041150	8.67246286252589e-08	0.556952565877261	0.825	0.672	0.00105387768705415
FBgn0034126	2.56761727941791e-16	0.556734546356986	0.948	0.826	3.12016851794864e-12
FBgn0262656	2.12930064078741e-16	0.552391933537503	0.987	0.826	2.58752613868486e-12
FBgn0032082	5.08614500828512e-09	0.551924790649647	0.338	0.125	6.18068341406807e-05
FBgn0027572	3.49010747274451e-08	0.549500012909914	0.805	0.735	0.000424117860087913
FBgn0026143	1.03344353823184e-08	0.546345749725176	0.727	0.554	0.000125584058765934
FBgn0037548	2.46936822640105e-12	0.54183081644661	0.747	0.488	3.00077626872256e-08
FBgn0041629	7.02811694082313e-17	0.540760216541353	1	0.993	8.54056770648827e-13
FBgn0286516	9.57453676616943e-12	0.54039927337235	1	0.99	1.16349770782491e-07
FBgn0037899	4.9836703337397e-23	0.540330029306847	1	0.965	6.05615618956049e-19
FBgn0005593	4.43867538439606e-31	0.535516239670289	1	1	5.3938783271181e-27
FBgn0034390	6.49276511522156e-35	0.535035279552258	0.987	0.666	7.89000816801723e-31
FBgn0020618	7.57382933329684e-21	0.533653767655626	1	1	9.20371740582232e-17
FBgn0032889	2.29132942922705e-13	0.529074858151038	0.961	0.777	2.78442352239671e-09
FBgn0261445	2.404294849954e-12	0.526354796965439	0.987	0.871	2.9216991016641e-08
FBgn0261836	3.59175566712816e-24	0.524227326582464	1	0.997	4.36470148669414e-20
FBgn0002781	1.33342448254343e-16	0.522368268203686	1	0.976	1.62037743118678e-12
FBgn0020910	1.10500275276579e-20	0.518882255807523	1	1	1.34279934516099e-16
FBgn0029608	1.19737866261152e-18	0.518822173595932	0.857	0.509	1.45505455080552e-14
FBgn0028670	2.29663208684559e-11	0.51679436994627	1	0.976	2.79086731193476e-07
FBgn0019936	2.79118686277483e-26	0.509319763431093	1	0.99	3.39185027564397e-22
FBgn0034221	3.73699878086185e-10	0.50858514128442	0.961	0.937	4.54120091850332e-06
FBgn0003517	5.59210436895148e-15	0.508273542085642	1	1	6.79552522914984e-11
FBgn0032026	9.01636659918968e-07	0.506804603440589	0.727	0.648	0.0109566886913353
FBgn0042104	6.24916535313785e-18	0.505888454742856	0.955	0.794	7.59398573713312e-14
FBgn0013726	1.85342468863002e-15	0.502795085641073	1	0.976	2.2522816816232e-11
FBgn0038250	1.37238816650324e-13	0.502487789036018	0.961	0.93	1.66772609993474e-09
FBgn0013269	6.30707636539735e-13	0.499465510167765	0.994	0.979	7.66435919923086e-09
FBgn0000181	2.9838410631249e-29	0.49581465289548	1	0.993	3.62596365990938e-25
FBgn0038473	1.4718003881152e-12	0.493977425653499	0.916	0.805	1.78853183163759e-08
FBgn0034243	1.23548638814098e-12	0.492687130069923	0.935	0.864	1.50136305886892e-08
FBgn0260972	3.85947795364174e-14	0.490389183114724	0.929	0.868	4.69003760926544e-10
FBgn0038964	1.46104180750639e-10	0.489849236423929	0.981	0.92	1.77545800448177e-06
FBgn0045063	9.04127383642525e-12	0.48624617450484	0.968	0.909	1.0986955966024e-07
FBgn0029870	4.07225475367876e-09	0.485909596390494	0.909	0.84	4.94860397667043e-05
FBgn0024920	3.56118820416681e-05	0.484663727203607	0.558	0.418	0.432755590570351
FBgn0036213	1.59244552626212e-33	0.48419518541363	1	0.997	1.93513980351373e-29
FBgn0015245	9.52099202327726e-13	0.483604302202135	0.994	0.972	1.15699095066865e-08
FBgn0000100	5.82419738470883e-26	0.48359473741905	1	1	7.07756466189817e-22
FBgn0032775	4.20152662271859e-13	0.482608420105579	0.961	0.801	5.10569515192764e-09
FBgn0053459	2.16518104543352e-05	0.481341721234742	0.753	0.676	0.263112800641081
FBgn0028940	3.31629581545628e-05	0.47994633690344	0.545	0.401	0.402996267494247
FBgn0040309	3.76871450116472e-14	0.478062417365051	0.981	0.805	4.57974186181537e-10
FBgn0043456	1.37718449212337e-12	0.477473561525094	0.987	0.972	1.67355459482832e-08
FBgn0285950	1.12145354023138e-20	0.475654004142565	1	0.993	1.36279034208918e-16
FBgn0000719	5.82969033836757e-13	0.474389220826181	0.948	0.899	7.08423969918428e-09
FBgn0261596	2.64968965992857e-27	0.473528025434894	1	0.993	3.2199028747452e-23
FBgn0052816	6.20272955873139e-13	0.472639005326773	0.597	0.293	7.53755695977039e-09
FBgn0003279	1.98836342389184e-23	0.472501890713844	1	1	2.41625923271336e-19
FBgn0000547	7.85908403947565e-14	0.471772740487973	0.89	0.638	9.55035892477081e-10
FBgn0031055	1.60232373350593e-15	0.468796873025728	1	0.986	1.9471438009564e-11
FBgn0261592	7.35692162342781e-28	0.46867895822112	1	0.997	8.94013115678947e-24
FBgn0028331	4.16495336232033e-13	0.468320465380752	1	0.997	5.06125132589167e-09
FBgn0037930	6.97621631074214e-21	0.467216196782586	1	0.965	8.47749806081384e-17
FBgn0022893	5.80190556991635e-16	0.466941550159539	1	0.997	7.05047564856234e-12
FBgn0039713	6.20604994904702e-25	0.46646015271555	1	0.997	7.54159189808194e-21
FBgn0031547	3.40376020743434e-10	0.466402951559134	0.721	0.481	4.13624940407421e-06
FBgn0261862	2.24755155543878e-08	0.466285988714839	0.89	0.777	0.000273122465016921
FBgn0037051	6.80361622689261e-10	0.466076059238025	0.961	0.871	8.2677544389199e-06
FBgn0259749	4.06005028826733e-12	0.464914139907874	0.987	0.969	4.93377311030246e-08
FBgn0034420	6.66581855522274e-10	0.463429874307261	0.851	0.659	8.10030270830668e-06
FBgn0026319	3.04422231832679e-12	0.463010927697144	0.643	0.369	3.69933896123072e-08
FBgn0035630	7.35929836168007e-14	0.461717009394662	1	0.997	8.94301936911362e-10
FBgn0025582	2.10971170761464e-15	0.461401277628024	0.994	0.976	2.56372166709331e-11
FBgn0032482	3.1312986933033e-08	0.460074374139655	0.961	0.951	0.000380515417210217
FBgn0035147	1.82344844035012e-11	0.459789815597374	1	0.976	2.21585454471347e-07
FBgn0039857	7.79649060611361e-25	0.459566184599982	1	0.993	9.47429538454926e-21
FBgn0032919	1.33374787958258e-11	0.458934562945445	0.916	0.815	1.62077042326875e-07
FBgn0034968	1.12453459721608e-23	0.457197362558591	1	0.993	1.36653444253698e-19
FBgn0022288	2.37034160916433e-10	0.455940223713523	0.851	0.718	2.8804391234565e-06
FBgn0262587	1.22952499654564e-14	0.455808476691986	0.994	0.969	1.49411877580226e-10
FBgn0036752	1.89147071678831e-08	0.453954537942659	0.987	0.944	0.000229851521504116
FBgn0036030	1.3725938920389e-09	0.453385930554663	0.955	0.878	1.66797609760567e-05
FBgn0261552	3.37135207475414e-16	0.452790109115356	1	0.993	4.09686704124123e-12
FBgn0010228	5.37612232363607e-10	0.450263739384359	1	0.976	6.53306384768255e-06
FBgn0010434	1.18149144164356e-14	0.449567659665229	1	0.969	1.43574839988526e-10
FBgn0036891	3.64511436533866e-13	0.448980139468341	1	0.979	4.42954297675954e-09
FBgn0010408	7.30178727804049e-27	0.448938638666974	1	0.993	8.8731319002748e-23
FBgn0003942	2.16381761419602e-24	0.447710126919437	1	0.997	2.629471164771e-20
FBgn0033241	2.63506992822591e-12	0.447184554478745	0.981	0.955	3.20213697678013e-08
FBgn0030749	4.26902368911561e-12	0.447112899617294	1	0.979	5.18771758701329e-08
FBgn0032987	2.70477887129454e-22	0.446801418984001	1	0.986	3.28684728439713e-18
FBgn0035001	8.28892752021757e-19	0.446284318720687	1	0.962	1.00727047225684e-14
FBgn0033902	8.14381578075371e-14	0.446227665918275	1	0.986	9.8963649367719e-10
FBgn0010265	5.30958987964268e-33	0.44335027945069	1	0.993	6.45221362174179e-29
FBgn0026372	2.25674099380869e-20	0.442070838253446	1	0.997	2.74239165567632e-16
FBgn0037926	7.25490910835582e-07	0.441715474426715	0.734	0.648	0.008816165548474
FBgn0037215	4.44319313485709e-10	0.441569567389575	0.994	0.951	5.39936829747833e-06
FBgn0011272	5.62566583907639e-28	0.441108592466124	1	0.993	6.83630912764563e-24
FBgn0264343	6.03194342942329e-13	0.441013484273187	0.734	0.404	7.33001765543518e-09
FBgn0038465	9.60595300727033e-08	0.440182067350388	0.929	0.861	0.00116731540944349
FBgn0022023	3.17370360512788e-14	0.439628163262832	1	0.979	3.8566846209514e-10
FBgn0285949	7.78036945451214e-20	0.439377903414953	1	0.997	9.45470496112315e-16
FBgn0017579	1.17235653839921e-27	0.439266008419606	1	0.997	1.42464766546272e-23
FBgn0015527	1.3026118281834e-09	0.439172414745787	0.89	0.805	1.58293389360846e-05
FBgn0024556	4.59119868889381e-13	0.439002623817693	0.987	0.958	5.57922464674375e-09
FBgn0029897	1.27824724023002e-13	0.437435528874103	1	0.993	1.55332604632752e-09
FBgn0024733	3.43204275983305e-22	0.437249649842727	1	0.997	4.17061836174912e-18
FBgn0033741	3.35800977894268e-07	0.436923266415549	0.903	0.819	0.00408065348337114
FBgn0029133	1.11942108232363e-12	0.436422532832587	0.994	0.962	1.36032049923967e-08
FBgn0029095	1.61541000850123e-13	0.435695687101727	0.857	0.575	1.96304624233069e-09
FBgn0034138	1.32834111509152e-23	0.435293340022701	1	1	1.61420012305922e-19
FBgn0039359	1.5901929122872e-18	0.433753134173544	1	0.993	1.9324024270114e-14
FBgn0283478	1.91266103455063e-13	0.433565053223876	0.994	0.969	2.32426568918592e-09
FBgn0030720	1.84409856487907e-08	0.433471046918602	0.779	0.638	0.000224094857604105
FBgn0004867	4.1744688704482e-21	0.432969418409766	1	0.993	5.07281457136866e-17
FBgn0085484	3.13171956070319e-09	0.431566833333826	0.779	0.638	3.80566561016652e-05
FBgn0266452	7.62868290162655e-07	0.431393172641232	0.844	0.784	0.00927037546205659
FBgn0029785	7.30485814991217e-25	0.431205758045492	1	0.997	8.87686362377326e-21
FBgn0036686	2.20166087827658e-09	0.429668124793771	0.812	0.627	2.6754582992817e-05
FBgn0035541	2.79539985755017e-13	0.429209190665513	0.987	0.927	3.39696990689497e-09
FBgn0027086	3.55352816594052e-07	0.428533412723429	0.87	0.815	0.00431824742725091
FBgn0029092	0.000122645436452421	0.428257744415863	0.987	0.986	1
FBgn0030529	4.21197106801512e-13	0.427111744368675	0.994	0.909	5.11838724185197e-09
FBgn0034282	1.65140204074736e-13	0.426688358653025	0.994	0.969	2.00678375991619e-09
FBgn0015222	3.28854627010491e-12	0.426490692444909	1	0.986	3.99624142743148e-08
FBgn0037328	8.60921900669799e-23	0.426067983261215	1	0.993	1.04619229369394e-18
FBgn0013325	1.01451594369222e-10	0.425739107544934	1	0.99	1.23283977477479e-06
FBgn0266064	5.93073100858905e-06	0.423184416219549	0.877	0.861	0.0720702432163742
FBgn0036825	4.61109018794708e-23	0.421791574217314	1	0.99	5.60339679639329e-19
FBgn0016983	1.58364108045226e-08	0.420855534344724	0.981	0.944	0.000192444064096558
FBgn0034139	1.10777648786585e-10	0.420431633590812	1	0.976	1.34616998805458e-06
FBgn0015288	7.36862481373875e-22	0.419718035313731	1	0.99	8.95435287365533e-18
FBgn0031389	1.02154249268807e-07	0.418985879361795	0.987	0.99	0.00124137843711454
FBgn0002622	1.65648904402284e-19	0.418699093551756	1	0.997	2.01296548629656e-15
FBgn0036398	2.60606660205048e-11	0.418545219763028	0.968	0.927	3.16689213481174e-07
FBgn0038834	2.71122920037077e-24	0.418352013637132	1	0.997	3.29468572429057e-20
FBgn0037351	6.97371170024317e-30	0.416960742408315	1	0.993	8.4744544581355e-26
FBgn0035173	2.97286879048152e-06	0.416317792530538	0.916	0.798	0.0361263015419314
FBgn0264707	6.15221407776625e-14	0.416003569514143	0.857	0.564	7.47617054730154e-10
FBgn0035753	1.32900597364598e-20	0.415760109097264	1	0.993	1.6150080591746e-16
FBgn0030991	2.81220259690618e-12	0.415180004374064	0.994	0.965	3.41738859576039e-08
FBgn0086706	8.81687361296358e-11	0.415088415210425	0.994	0.972	1.07142648144733e-06
FBgn0011638	3.87585834311948e-10	0.414929829595912	0.968	0.909	4.7099430585588e-06
FBgn0027594	1.51312313418542e-06	0.413978218406466	0.974	0.993	0.0183874723266212
FBgn0036770	5.37927617936271e-08	0.413771437247147	0.773	0.582	0.000653689641316156
FBgn0261602	1.33623806381469e-14	0.413002261754746	1	0.997	1.62379649514761e-10
FBgn0011837	1.08688619719085e-10	0.41259801634915	0.968	0.962	1.32078410682632e-06
FBgn0038016	8.43801505116439e-07	0.412264204780156	0.76	0.669	0.010253875890175
FBgn0002590	3.27294910454459e-26	0.412228644122441	1	1	3.97728775184259e-22
FBgn0001168	5.05122684447473e-06	0.412128183706869	0.942	0.847	0.0613825086140569
FBgn0015278	1.43635524258415e-09	0.412044839694214	0.831	0.739	1.74545889078826e-05
FBgn0010198	1.26299712290087e-18	0.411068981365224	1	0.993	1.53479410374913e-14
FBgn0005278	8.25067100576766e-12	0.410113320850173	0.968	0.871	1.00262154062089e-07
FBgn0033485	1.80435606018421e-11	0.409762054155897	0.955	0.875	2.19265348433585e-07
FBgn0011763	2.93869853515522e-08	0.409646284473058	0.916	0.885	0.000357110645992063
FBgn0034237	1.34076643894713e-11	0.409438176354175	1	0.983	1.62929937660855e-07
FBgn0040346	9.45804269274191e-11	0.40806868463519	0.831	0.686	1.149341348022e-06
FBgn0029176	6.81522216452149e-23	0.406550534775221	1	1	8.28185797432651e-19
FBgn0039182	9.42105241888109e-08	0.405185005925411	0.708	0.554	0.00114484628994243
FBgn0015221	8.44445417083596e-12	0.405152174055296	1	0.976	1.02617007083999e-07
FBgn0002626	1.49435067271654e-08	0.40512705510074	1	0.99	0.000181593493748514
FBgn0287225	3.1609181207457e-07	0.404961720744289	0.805	0.76	0.00384114770033017
FBgn0035375	2.21780727920782e-07	0.404023821553358	0.935	0.889	0.00269507940569334
FBgn0032886	1.35968771356884e-14	0.403887548668374	0.942	0.892	1.65229250952886e-10
FBgn0033194	5.03171476562547e-11	0.402768557043227	0.942	0.871	6.11453978318807e-07
FBgn0263316	1.49988595440723e-07	0.401859821272606	0.494	0.3	0.00182266141179566
FBgn0050349	5.57017540948861e-08	0.39958570550797	0.877	0.822	0.000676887715761056
FBgn0031327	4.87535122929606e-12	0.399008109241878	1	0.99	5.92452681384058e-08
FBgn0262588	1.78972038227292e-10	0.39863389813561	0.942	0.882	2.17486820853806e-06
FBgn0015834	2.03747496958127e-14	0.397944378022058	1	0.983	2.47593958303516e-10
FBgn0003274	5.49415678847693e-26	0.397826151589195	1	1	6.67649932935716e-22
FBgn0001125	1.05315469326047e-08	0.397615683821068	0.981	0.951	0.000127979358325012
FBgn0038146	1.14132856772255e-06	0.396419306463383	0.675	0.561	0.0138694247549644
FBgn0033699	5.11021010873673e-22	0.396280250049351	1	0.997	6.20992732413687e-18
FBgn0029094	2.28301288223899e-08	0.393952236783715	0.883	0.822	0.000277431725449682
FBgn0034728	5.62097546253988e-05	0.39248867379327	0.695	0.627	0.683060938207846
FBgn0016122	0.000323726279937223	0.391882257755871	0.422	0.31	1
FBgn0015756	3.13573229364372e-14	0.391339597132367	1	0.99	3.81054188323584e-10
FBgn0014026	5.49460329730785e-13	0.390974996310293	1	1	6.6770419268885e-09
FBgn0036211	2.20004850447237e-09	0.390140497798804	0.981	0.937	2.67349894263482e-05
FBgn0040752	7.3959246865735e-12	0.390097205845991	1	0.941	8.98752767912412e-08
FBgn0032518	6.30286100861856e-19	0.389060169280477	1	0.993	7.65923669767327e-15
FBgn0030893	2.58089687984084e-05	0.388372637361465	0.955	0.934	0.313630588838259
FBgn0031418	2.18825740580979e-08	0.388130095004842	0.981	0.972	0.000265917039954005
FBgn0034258	1.26707003003789e-10	0.386773673156577	1	0.986	1.53974350050205e-06
FBgn0086472	7.30483080953117e-25	0.386738096583324	1	0.993	8.87683039974228e-21
FBgn0263240	0.00686675045023297	0.38665182747059	0.61	0.603	1
FBgn0034398	2.89290985035045e-12	0.38642946082406	1	0.997	3.51546405014586e-08
FBgn0033912	1.86866853178219e-22	0.386321048988091	1	0.997	2.27080599982172e-18
FBgn0004652	1.70190133987687e-23	0.386171067198576	0.883	0.46	2.06815050821837e-19
FBgn0030136	2.13468366583556e-23	0.385878223439601	1	0.99	2.59406759072338e-19
FBgn0037358	8.49942284672913e-13	0.384130692973662	0.916	0.84	1.03284986433452e-08
FBgn0028737	6.57692356683686e-21	0.383555683984236	1	0.993	7.99227751842015e-17
FBgn0267033	1.45794204923299e-26	0.382633434250858	1	0.756	1.77169117822794e-22
FBgn0025720	4.97380444636906e-11	0.381981935431968	0.948	0.92	6.04416716322768e-07
FBgn0022338	0.000156526387333152	0.381207673060464	0.773	0.739	1
FBgn0010411	5.45727506250685e-14	0.380680775460515	1	0.986	6.63168065595833e-10
FBgn0033431	1.94536955572834e-10	0.3801647974395	0.935	0.847	2.36401308412108e-06
FBgn0261800	1.16743129476411e-09	0.379047082488586	1	0.986	1.41866250939735e-05
FBgn0035422	2.91198757133548e-19	0.377960792760455	1	0.99	3.53864729668687e-15
FBgn0003941	6.06245108620736e-23	0.377132024851289	1	0.997	7.36709055995918e-19
FBgn0034878	1.46156144399883e-08	0.376812069123887	0.896	0.815	0.000177608946674738
FBgn0011284	9.85426300293727e-13	0.375968150101162	1	1	1.19749004011694e-08
FBgn0010926	1.42592164789413e-07	0.375888457329535	0.721	0.603	0.00173277998652094
FBgn0259173	1.44988995670167e-10	0.375740848089153	0.974	0.878	1.76190627538386e-06
FBgn0033081	6.27442869272481e-13	0.374950874829102	0.987	0.892	7.62468574739919e-09
FBgn0004198	3.96840816035738e-14	0.374044661839902	1	0.986	4.82240959646628e-10
FBgn0011604	9.17040727950408e-07	0.373081566688531	0.818	0.753	0.0111438789260534
FBgn0032949	2.24724579625149e-09	0.372918008500491	1	1	2.73085309160481e-05
FBgn0031948	7.65605909566755e-07	0.372756696881791	0.682	0.533	0.0093036430130552
FBgn0036035	1.05341601410147e-08	0.372346728344347	0.948	0.899	0.000128011114033611
FBgn0031313	0.324416645430221	0.371287500641631	0.409	0.46	1
FBgn0010246	9.82449105061892e-08	0.371070655324597	1	0.962	0.00119387215247121
FBgn0064225	1.49434740419675e-15	0.370641948437139	1	0.997	1.81593096557989e-11
FBgn0037686	3.76083767075186e-19	0.370589814061641	1	0.986	4.57016993749766e-15
FBgn0030478	4.69737250066322e-08	0.370085228952855	0.955	0.941	0.000570824706280595
FBgn0033929	2.58990201907983e-06	0.369175695792427	0.89	0.861	0.0314724893358581
FBgn0010409	1.06876129411427e-19	0.368683103184182	1	1	1.29875872460766e-15
FBgn0003346	1.69697014230366e-05	0.368531099140822	0.89	0.889	0.206215811692741
FBgn0002579	1.38677680241252e-17	0.368234353624252	1	0.997	1.68521117029169e-13
FBgn0035978	2.82544833745461e-08	0.367950730125046	0.987	0.941	0.000343348481967484
FBgn0023542	2.55124828497896e-08	0.367502773696057	0.825	0.725	0.000310027691590643
FBgn0278608	1.76820578974589e-09	0.367496107713817	0.968	0.962	2.14872367569921e-05
FBgn0261573	2.32651325519987e-09	0.3673976510354	0.929	0.892	2.82717890771888e-05
FBgn0011703	0.000177517977950141	0.367379170329743	0.649	0.544	1
FBgn0016687	4.60490098189393e-10	0.367317919590611	0.994	0.979	5.5958756731975e-06
FBgn0053461	0.000371709988761684	0.367298624583347	0.481	0.373	1
FBgn0027598	3.15804032527739e-10	0.367081954249754	1	0.965	3.83765060327709e-06
FBgn0038597	3.13946378894169e-05	0.366440949073295	0.61	0.523	0.381507639632195
FBgn0032925	1.07770744784289e-05	0.365888248804644	0.766	0.7	0.130963009061868
FBgn0033987	1.69837514070523e-09	0.364731662924192	0.87	0.732	2.06386547098499e-05
FBgn0020270	5.68239913056295e-05	0.364691910635589	0.779	0.742	0.690525142346009
FBgn0022959	3.97343096412337e-11	0.364311476403556	1	0.986	4.82851330760272e-07
FBgn0027084	2.5169406337052e-08	0.364006660918027	1	0.972	0.000305858625807855
FBgn0003525	9.26383278257862e-11	0.363566444766814	0.708	0.425	1.12574095973895e-06
FBgn0003360	4.33663360501923e-10	0.361989389571716	1	0.99	5.26987715681936e-06
FBgn0030854	8.29701732183978e-09	0.36192895181436	0.877	0.85	0.000100825354494997
FBgn0035213	2.92892106138473e-07	0.361832823319265	0.727	0.617	0.00355922487379472
FBgn0051151	6.65814590401218e-10	0.361244605993449	0.974	0.916	8.0909789025556e-06
FBgn0284245	7.41138711140065e-19	0.360842817179927	1	1	9.00631761777407e-15
FBgn0086710	9.38636189274478e-16	0.360216478020171	1	0.986	1.14063069720635e-11
FBgn0026376	2.10082342795422e-07	0.359738499383283	0.656	0.481	0.00255292062964997
FBgn0085377	2.92471394222345e-06	0.359162324557183	0.643	0.512	0.0355411238258993
FBgn0038272	1.35971955634262e-07	0.35902041712644	0.773	0.693	0.00165233120486755
FBgn0033879	5.75178885715647e-12	0.358930743676562	1	0.972	6.98957381921654e-08
FBgn0005655	9.07839289462321e-07	0.358604662826997	0.799	0.592	0.0110320630455461
FBgn0026869	7.15756075769972e-13	0.3568758691189	0.935	0.829	8.6978678327567e-09
FBgn0050046	1.03551494716595e-06	0.356010926549204	1	0.962	0.0125835776379607
FBgn0038326	2.67878708320426e-08	0.355312366323736	0.883	0.878	0.000325526206350981
FBgn0029629	7.86504203797412e-12	0.353882827476114	1	0.976	9.55759908454614e-08
FBgn0039993	3.24824825555982e-06	0.35267585357158	0.974	0.951	0.0394727128015629
FBgn0037607	2.53496666819212e-06	0.352674962540246	0.987	0.965	0.0308049149518706
FBgn0029878	0.000126042076759419	0.351988153870044	0.922	0.913	1
FBgn0039183	3.76870860870743e-05	0.351806553372144	0.766	0.725	0.457973470130127
FBgn0017545	2.8154820981494e-09	0.351512591539477	1	0.99	3.42137384567115e-05
FBgn0031020	1.47676457497189e-06	0.351095018392769	0.948	0.965	0.0179456431150584
FBgn0022029	1.18559813596368e-05	0.351040907105971	0.74	0.659	0.144073885482307
FBgn0036147	1.81108292264462e-06	0.350729186921635	1	0.99	0.0220082796759774
FBgn0000559	7.31340084950147e-17	0.350157273943958	1	1	8.88724471231418e-13
FBgn0259714	1.0769744288337e-08	0.349818015473919	0.5	0.268	0.000130873932591871
FBgn0036927	0.246328679212686	0.34946527809118	0.344	0.331	1
FBgn0039858	3.81897336396221e-09	0.348537114655038	1	0.993	4.64081643188688e-05
FBgn0004656	4.12455121621428e-10	0.34819467454919	1	0.993	5.0121546379436e-06
FBgn0033454	1.8216102693218e-06	0.348139291100544	0.747	0.655	0.0221362079927985
FBgn0037137	9.11629603833469e-07	0.347719322324906	0.877	0.836	0.0110781229457843
FBgn0030616	7.71158655857111e-17	0.347384486558901	1	0.997	9.37111998597561e-13
FBgn0263077	1.64209289688911e-10	0.347181215084102	0.883	0.735	1.99547128829964e-06
FBgn0286213	1.36879374789145e-20	0.347080714022513	1	0.993	1.66335816243769e-16
FBgn0002525	1.60021164390094e-08	0.345960662480688	1	0.983	0.000194457718966842
FBgn0040942	1.51032290869825e-09	0.345418680934052	0.89	0.767	1.83534439865012e-05
FBgn0039790	2.82334440054192e-08	0.345227937383381	0.916	0.909	0.000343092811553854
FBgn0010412	5.39207022586853e-23	0.343722091790877	1	0.993	6.55244373847544e-19
FBgn0033458	8.72756311032534e-07	0.343229269678631	0.656	0.467	0.0106057346916674
FBgn0026533	1.38951267443133e-06	0.343194270610958	0.981	0.948	0.0168853580196896
FBgn0267644	5.24265125665359e-19	0.342643441042055	0.844	0.554	6.37086980708544e-15
FBgn0014388	4.63687727980504e-07	0.342321290675848	0.994	0.958	0.00563473327041908
FBgn0034802	1.11937143287734e-10	0.34201521505293	1	0.986	1.36026016523254e-06
FBgn0010078	2.48868056993226e-11	0.341945091620203	1	0.997	3.02424462858168e-07
FBgn0284246	5.26905598218749e-06	0.341757686270346	0.753	0.641	0.0640295682955423
FBgn0263510	1.42396916013784e-07	0.341568840575376	0.877	0.805	0.00173040732339951
FBgn0284257	2.61785429858902e-06	0.341542816189247	0.74	0.652	0.0318121654364537
FBgn0038842	1.01761503512599e-09	0.341073430728314	0.994	0.972	1.2366057906851e-05
FBgn0021995	1.29883636298393e-05	0.341063098351342	0.857	0.746	0.157834594829807
FBgn0050414	2.66047497339367e-06	0.340324853471599	0.896	0.857	0.0323300918766798
FBgn0039581	1.39470690387442e-11	0.339842308918804	0.942	0.892	1.6948478295882e-07
FBgn0267795	6.39603632402442e-10	0.338658219350315	1	0.955	7.77246334095447e-06
FBgn0032213	8.14858789799172e-07	0.338636469217013	0.987	0.976	0.00990216401363954
FBgn0035877	4.61114672510991e-05	0.338319011246788	0.682	0.666	0.560346550035356
FBgn0003189	5.49009508967197e-07	0.338006487674381	0.773	0.62	0.00667156355296938
FBgn0034748	0.00357937914627084	0.337125300506399	0.584	0.564	1
FBgn0030504	5.74825452989304e-06	0.337024121057485	0.773	0.666	0.0698527890472602
FBgn0001114	3.92871042664821e-06	0.33690632676624	1	1	0.0477416891046291
FBgn0010173	2.07556066057601e-07	0.336249098696342	0.89	0.833	0.00252222131473197
FBgn0285948	2.52714798722465e-21	0.33608039897701	1	0.997	3.0709902340754e-17
FBgn0003741	3.45619767748311e-13	0.335698948712165	1	0.948	4.19997141767747e-09
FBgn0004179	1.30492317738744e-05	0.335593173397956	0.838	0.798	0.158574264516122
FBgn0003278	0.00111803033090056	0.335585221429431	0.597	0.533	1
FBgn0040075	7.21718705736266e-07	0.335396439611123	0.883	0.815	0.0087703257121071
FBgn0286786	1.86261608556966e-12	0.335035729967774	0.968	0.899	2.26345106718425e-08
FBgn0039757	3.28582496809248e-21	0.334678395559054	1	1	3.99293450122598e-17
FBgn0015799	1.89461148821232e-05	0.334549520177784	0.825	0.826	0.230233188047561
FBgn0015929	9.66665856263532e-08	0.334440421300833	0.727	0.533	0.00117469234853144
FBgn0262955	1.1249814739063e-06	0.33424352688298	0.929	0.892	0.0136707748709094
FBgn0266570	4.69135891619402e-07	0.334106422815817	0.792	0.669	0.00570093935495898
FBgn0030334	3.09309526494568e-12	0.333579864763101	1	0.986	3.75872936596199e-08
FBgn0010278	2.99460220710483e-06	0.333412766328943	0.961	0.934	0.0363904060207379
FBgn0027537	9.26064078878044e-07	0.333328027335394	0.857	0.829	0.011253530686526
FBgn0033889	7.26833471858803e-09	0.333075664884506	0.955	0.871	8.83248035002817e-05
FBgn0261608	2.24048519012054e-15	0.332549674103436	1	0.99	2.72263760303448e-11
FBgn0023507	1.18417940998869e-06	0.33219505377437	0.5	0.334	0.0143901481901826
FBgn0035720	3.14982892302028e-08	0.331765220849842	1	0.979	0.000382767210725424
FBgn0023170	6.83542334985089e-13	0.331561007551729	1	0.993	8.3064064547388e-09
FBgn0037270	8.19573915908585e-10	0.331379380767371	1	0.979	9.95946222612113e-06
FBgn0261597	8.85324710883762e-18	0.33129106187822	1	1	1.07584658866595e-13
FBgn0028744	6.89044398246647e-06	0.330706953119044	0.838	0.76	0.0837326752749325
FBgn0037633	0.000472726105846605	0.330123291377683	0.461	0.369	1
FBgn0031980	3.70793631155832e-19	0.329778494655963	1	0.993	4.50588420580567e-15
FBgn0015568	7.96077733836659e-07	0.329409294053814	0.571	0.39	0.00967393662158308
FBgn0033178	5.48115389520863e-07	0.327851846951236	0.89	0.892	0.00666069821345753
FBgn0014455	4.06167398307968e-10	0.327608186210038	0.987	0.969	4.93574622423843e-06
FBgn0024364	0.000282984400453088	0.327404364532609	0.727	0.735	1
FBgn0259785	2.86857699518169e-05	0.327312730121446	0.929	0.899	0.348589476454479
FBgn0035392	7.95840910234988e-06	0.326674066450206	0.532	0.394	0.0967105874117557
FBgn0046214	4.14518687810812e-10	0.326116967574774	1	0.983	5.03723109427699e-06
FBgn0023527	1.01416510825788e-05	0.325965178669251	0.708	0.613	0.123241343955498
FBgn0002638	1.67057796079485e-07	0.325889314716421	0.929	0.857	0.0020300863379579
FBgn0263832	0.000252358763425702	0.325479008902808	0.773	0.794	1
FBgn0013576	3.4656292903572e-07	0.325202132625277	0.955	0.955	0.00421143271364207
FBgn0086904	3.99455060222396e-12	0.3246549248867	1	0.99	4.85417789182255e-08
FBgn0033379	2.83274054809445e-05	0.324066680836432	0.786	0.756	0.344234631404437
FBgn0030672	3.82858318337709e-06	0.324010945305437	0.961	0.92	0.0465249428443984
FBgn0034870	8.09379978873951e-23	0.323608597898303	0.799	0.383	9.83558550327626e-19
FBgn0037549	1.22074461109367e-08	0.323582851933796	0.948	0.882	0.000148344885140103
FBgn0020616	0.00195695087365987	0.322439361056866	0.643	0.571	1
FBgn0022764	2.36686410113716e-07	0.32165530138549	0.961	0.948	0.00287621325570187
FBgn0001565	4.41045379325154e-06	0.320746409729378	0.903	0.885	0.0535958344955927
FBgn0037878	7.32932498802515e-08	0.320619257717963	0.864	0.777	0.000890659572544816
FBgn0037756	1.72079327568593e-08	0.320340978679682	1	0.962	0.000209110798861354
FBgn0037249	1.35553151818433e-06	0.32027238472829	1	0.993	0.016472419008976
FBgn0002183	2.69249855852896e-08	0.319811022948592	0.968	0.864	0.000327192424832439
FBgn0086451	0.000358752303934583	0.319720478028818	0.623	0.54	1
FBgn0035388	3.96107945710028e-06	0.319638318038223	0.909	0.868	0.0481350375626826
FBgn0032988	9.20052068880458e-07	0.319010349561173	0.883	0.847	0.0111804727410353
FBgn0259176	4.93199127289306e-07	0.318862374482783	1	0.99	0.00599335579481965
FBgn0034743	4.11977673628393e-15	0.318154071336599	1	0.986	5.00635268993223e-11
FBgn0003559	4.02759947245277e-06	0.318066744833895	0.851	0.822	0.048943388789246
FBgn0033160	1.01233726983771e-06	0.318043622823385	0.922	0.843	0.0123019225030679
FBgn0031820	1.64090928984606e-06	0.317951164154403	0.857	0.808	0.0199403296902093
FBgn0039555	1.25972830367052e-07	0.317623031168301	0.929	0.861	0.00153082183462042
FBgn0031149	6.83996699925474e-07	0.317405613967579	0.994	0.983	0.00831192789749435
FBgn0037433	0.734958744236064	0.316295092996407	0.331	0.373	1
FBgn0004106	2.38468837978954e-12	0.315875282358341	0.883	0.672	2.89787331912025e-08
FBgn0051092	0.0391782331143145	0.315872567078197	0.76	0.76	1
FBgn0031265	3.03539657261414e-05	0.314818869237912	0.708	0.662	0.36886139150407
FBgn0000139	0.00107414310930766	0.314503049806242	0.89	0.892	1
FBgn0038989	3.40144423100212e-09	0.314309322112326	0.818	0.711	4.13343502951378e-05
FBgn0038407	5.41406402046542e-05	0.313852699272452	0.734	0.606	0.657917059766958
FBgn0021874	5.00325444039537e-05	0.313780490332948	0.734	0.669	0.607995479596845
FBgn0286051	0.000359139707636238	0.313550116663701	0.76	0.749	1
FBgn0261550	3.47959889443608e-11	0.313062820151881	0.87	0.69	4.22840857651872e-07
FBgn0016726	4.74555647809891e-10	0.31291904964499	1	0.99	5.76680023218579e-06
FBgn0025615	3.95735118542226e-06	0.310500974568327	0.987	0.962	0.0480897316052513
FBgn0266518	3.56474372013622e-08	0.309347938833392	0.89	0.843	0.000433187656870953
FBgn0024558	1.64376378128367e-08	0.308395605938625	0.942	0.843	0.000199750174701592
FBgn0004395	0.000165825875447705	0.307991737817106	0.727	0.714	1
FBgn0039914	3.97540761448428e-06	0.306902397072152	0.61	0.498	0.048309153331213
FBgn0039830	3.00924686336512e-13	0.306615102632728	1	0.986	3.65683678836129e-09
FBgn0037135	9.88100638278028e-09	0.306304109666504	1	0.976	0.000120073989563546
FBgn0052409	3.26602306643989e-06	0.305376569224394	0.786	0.763	0.0396887123033776
FBgn0038585	3.13051756863779e-08	0.304430726268336	0.864	0.812	0.000380420494940864
FBgn0263200	1.79906046776143e-06	0.304286795494579	0.922	0.864	0.0218621828042369
FBgn0039467	1.03731704529268e-20	0.303779195196206	0.955	0.61	1.26054767343966e-16
FBgn0026576	1.85227035753604e-05	0.30348154276102	0.701	0.571	0.225087893847779
FBgn0036764	0.000151944171052874	0.303278401540938	0.481	0.366	1
FBgn0031814	0.000298249717888006	0.302859835039057	0.701	0.679	1
FBgn0262614	0.00210905617472635	0.302690693862778	0.948	0.955	1
FBgn0033183	2.40963810201469e-05	0.302090953214131	0.883	0.864	0.292819222156826
FBgn0005771	0.00450093257471481	0.301991068230362	0.435	0.369	1
FBgn0038034	3.24696690370031e-12	0.301884749675214	0.955	0.78	3.94571418137661e-08
FBgn0029174	1.15316989013801e-08	0.301475359334218	0.994	0.976	0.000140133205049571
FBgn0022213	5.3549457794709e-05	0.301219880005571	0.909	0.916	0.650733011121304
FBgn0032793	1.81515754129319e-05	0.301214698164959	0.552	0.411	0.220577944417948
FBgn0027889	2.32072112042556e-07	0.300576453587357	0.792	0.655	0.00282014030554114
FBgn0261599	1.80949086345951e-13	0.300276736731303	1	0.993	2.198893297276e-09
FBgn0037552	0.00426582264908982	0.300186466556928	0.584	0.505	1
FBgn0011202	2.9339780983191e-07	0.300070807667761	0.773	0.578	0.00356537018507737
FBgn0032864	5.7814283409486e-07	0.299563743641468	1	0.979	0.00702559171992074
FBgn0010220	7.81038162110432e-06	0.299173219975881	0.753	0.676	0.0949117574596596
FBgn0032202	1.13118458876345e-16	0.299091793580833	0.935	0.78	1.37461551226535e-12
FBgn0033224	1.29439369734955e-05	0.298838292095585	0.89	0.857	0.157294722101917
FBgn0030151	3.79539340539826e-07	0.298758513264494	0.968	0.948	0.00461216206623996
FBgn0004404	4.52457915048355e-18	0.297722177713192	1	0.99	5.49826858366761e-14
FBgn0010339	6.57276345987797e-06	0.297435034301867	0.922	0.902	0.0798722215644371
FBgn0039828	1.79617399445778e-08	0.297344557445659	0.864	0.756	0.00021827106380651
FBgn0261618	6.40795057813936e-10	0.296575810966363	0.968	0.882	7.78694154255495e-06
FBgn0250906	2.70929512690497e-07	0.296274055834958	0.981	0.972	0.00329233543821492
FBgn0003607	3.25535436870731e-10	0.295644565978896	1	0.969	3.95590662885313e-06
FBgn0037644	3.41659935846771e-05	0.295363951819717	0.851	0.857	0.415185154040996
FBgn0026761	3.54235712194991e-05	0.295179266950774	0.87	0.868	0.430467237459353
FBgn0004507	5.57981589443343e-05	0.294914483092609	0.61	0.467	0.678059227491551
FBgn0086712	0.000582254859328336	0.294248216855321	0.721	0.735	1
FBgn0002526	0.000135371168046993	0.293912517359731	1	1	1
FBgn0031008	7.6756279600379e-09	0.293536934999218	0.786	0.645	9.32742309703806e-05
FBgn0040283	7.2724419486895e-05	0.293259495706016	0.805	0.742	0.883747145604748
FBgn0027611	1.98697495678438e-05	0.292988159429929	1	0.993	0.241457196748438
FBgn0001186	0.00912549707344794	0.292931378124861	0.818	0.826	1
FBgn0021895	4.54511352654906e-10	0.292799222127296	0.994	0.955	5.52322195746242e-06
FBgn0039209	2.4215058603507e-13	0.291992802676564	0.864	0.617	2.94261392149818e-09
FBgn0260486	0.0187384468039261	0.291000342371998	0.662	0.676	1
FBgn0020496	6.0377204823429e-08	0.290766629554051	1	0.99	0.000733703793014309
FBgn0284251	9.81545816757915e-05	0.290593697479565	0.675	0.589	1
FBgn0260962	5.74599793803773e-05	0.290079916174541	0.896	0.927	0.698253669430345
FBgn0265298	6.03738781604502e-08	0.290002075969176	1	0.976	0.000733663367405791
FBgn0030330	0.000500090873841898	0.289815018403265	0.714	0.697	1
FBgn0027579	6.73079629188478e-07	0.289728461554689	0.721	0.627	0.00817926365389838
FBgn0001128	7.63537842560705e-08	0.289335162419091	0.974	0.951	0.000927851186279768
FBgn0035440	1.7055838478771e-06	0.28901343610508	0.922	0.923	0.0207262549194025
FBgn0033777	2.39337157521141e-05	0.288899152293355	0.955	0.923	0.29084251381969
FBgn0004913	0.0026941484922312	0.288785932502677	0.708	0.683	1
FBgn0087013	1.44553211024094e-07	0.288718827982658	1	0.983	0.0017566106203648
FBgn0038576	0.000255378981788526	0.288638929373816	0.682	0.613	1
FBgn0037207	0.000150907701257743	0.288500228579285	0.948	0.892	1
FBgn0030061	1.08508622983931e-06	0.287762199617315	0.721	0.638	0.0131859678650073
FBgn0266696	2.4706911122101e-06	0.287745876094215	0.942	0.892	0.0300238383955772
FBgn0051548	1.84807550240103e-07	0.287509570784152	0.935	0.902	0.00224578135051774
FBgn0030218	2.16140912252814e-10	0.287293716998899	0.753	0.575	2.6265443656962e-06
FBgn0287774	9.21155768127871e-06	0.287269364525521	0.727	0.617	0.111938848942899
FBgn0086365	7.27447858586025e-05	0.286875288965362	0.597	0.446	0.883994637753738
FBgn0285952	2.52982166834335e-12	0.28653424553476	1	0.997	3.07423929137083e-08
FBgn0263987	0.000104407220565791	0.286382885279958	0.961	0.955	1
FBgn0086130	0.000545248790224324	0.285677412733156	0.623	0.557	1
FBgn0051673	2.88511795414867e-08	0.285284783852468	0.961	0.902	0.000350599533788146
FBgn0263396	3.42430053124775e-10	0.285283684015197	1	0.993	4.16121000557226e-06
FBgn0035976	2.51236748760275e-05	0.284428316014606	0.877	0.868	0.305302897093486
FBgn0024183	1.03155063708616e-06	0.284257839627131	1	0.976	0.0125354033418711
FBgn0010328	0.00014730659443267	0.284248247716327	0.851	0.909	1
FBgn0030740	0.000646093141053406	0.28348219914319	0.948	0.951	1
FBgn0053462	0.0143848799752621	0.282946560195791	0.422	0.362	1
FBgn0011455	4.83304089366521e-08	0.282311672919565	0.994	0.955	0.000587311129398196
FBgn0260991	4.15075455758461e-17	0.282164921322953	0.942	0.582	5.04399693837682e-13
FBgn0038552	4.22568209634521e-05	0.281148522214265	0.838	0.784	0.51350488834787
FBgn0002593	1.551051413874e-16	0.281078104145736	1	1	1.88483767813969e-12
FBgn0029885	1.63743491469919e-13	0.280678890809768	0.955	0.868	1.98981090834245e-09
FBgn0030329	5.06359400790169e-05	0.280665530222269	0.955	0.944	0.615327943840213
FBgn0014184	1.69175690558458e-07	0.280640477903482	1	0.986	0.00205582299166639
FBgn0015268	2.19545072738562e-17	0.280125087184481	1	0.972	2.667911723919e-13
FBgn0031307	0.000335159805456938	0.280059475193774	0.818	0.85	1
FBgn0051051	3.88000744604094e-15	0.279681864032688	0.545	0.209	4.71498504842895e-11
FBgn0038912	0.00277370272644987	0.279494806270708	0.805	0.77	1
FBgn0038269	0.00127054225963676	0.279158636576166	0.649	0.624	1
FBgn0011274	4.35090752395484e-05	0.278602056838364	0.656	0.509	0.528722282310992
FBgn0004197	4.19628795071929e-06	0.278532955386112	0.526	0.348	0.0509932911771408
FBgn0036821	0.000129475925897023	0.278529510157015	1	0.979	1
FBgn0016685	1.90457353352054e-07	0.278457161835985	1	0.997	0.00231443775793417
FBgn0034997	0.0453520061508317	0.277874999272417	0.89	0.941	1
FBgn0031066	1.1766518848147e-13	0.277486727918357	1	0.983	1.42986737042682e-09
FBgn0033232	1.59687833838827e-06	0.277145438795604	0.922	0.885	0.0194052655680942
FBgn0261873	1.2754909587408e-06	0.276928736603646	0.552	0.352	0.0154997661306182
FBgn0010217	3.18947507555417e-06	0.276264437513492	1	0.993	0.0387585011181342
FBgn0027590	1.99217854459303e-09	0.275985192506835	1	0.983	2.42089536738945e-05
FBgn0015615	3.38271613764761e-05	0.275846267022778	0.662	0.544	0.411067665046938
FBgn0038149	0.000270150845032443	0.275490036898619	0.812	0.777	1
FBgn0022069	0.00215170886935315	0.274348157301616	0.786	0.763	1
FBgn0039004	0.00293199322881393	0.27415477896911	0.662	0.613	1
FBgn0039406	2.37116006124235e-15	0.274073369949482	1	0.979	2.8814337064217e-11
FBgn0010292	1.17638641463466e-06	0.27378633802323	0.864	0.76	0.0142954477106404
FBgn0001994	0.000186351746138687	0.27347301577602	0.961	0.937	1
FBgn0034240	9.45115119907331e-05	0.273432825084863	0.766	0.7	1
FBgn0085434	0.000414572463649591	0.273426243687959	0.662	0.585	1
FBgn0031048	0.000625160673730244	0.273346804229634	0.844	0.885	1
FBgn0037560	9.79294779330237e-07	0.27212375518216	0.578	0.359	0.011900390158421
FBgn0264357	4.02724542030223e-07	0.272014175214102	0.935	0.895	0.00489390863475127
FBgn0004403	7.46405014536941e-18	0.271875427231777	1	0.993	9.07031373665291e-14
FBgn0016930	5.02732577500085e-05	0.271353575538358	0.734	0.613	0.610920628178103
FBgn0031356	0.000146066845102247	0.271261365159535	0.929	0.948	1
FBgn0005533	3.398353711354e-08	0.270849891887402	1	1	0.000412967943003738
FBgn0038306	0.00926141696113063	0.2703832631603	0.643	0.634	1
FBgn0028550	3.80142683164646e-09	0.269896887278186	0.929	0.829	4.61949388581677e-05
FBgn0038546	3.4668139334173e-05	0.269852337899146	0.818	0.763	0.42128722918887
FBgn0033661	0.000127000936613281	0.269412521802575	0.792	0.742	1
FBgn0033304	0.000186733101588489	0.269294962571492	0.675	0.495	1
FBgn0026147	0.0096224719816489	0.269248486106031	0.669	0.652	1
FBgn0016041	8.66132217433896e-06	0.26880209917662	0.929	0.902	0.105252387062567
FBgn0020306	5.47194757805811e-06	0.267887412374325	0.968	0.969	0.0664951069685622
FBgn0040238	1.26707279047489e-05	0.267852217428258	0.773	0.631	0.153974685498508
FBgn0023513	4.34297916919471e-05	0.267386557796748	0.487	0.338	0.527758828640541
FBgn0284256	0.000116337246695706	0.267019533939577	0.87	0.847	1
FBgn0027339	5.88335968939303e-10	0.266821263011906	0.942	0.885	7.14945869455041e-06
FBgn0029975	1.01471734052475e-05	0.265793890304537	0.948	0.906	0.123308451220568
FBgn0034641	0.000762494649466936	0.265710059043119	0.701	0.679	1
FBgn0031824	0.000114349772487639	0.265221191006405	0.968	0.934	1
FBgn0029113	4.38526610587193e-05	0.265072067240483	0.987	0.951	0.532897537185557
FBgn0036373	1.88610507602896e-08	0.264964107161497	0.955	0.913	0.000229199488839039
FBgn0035232	0.00462082366282879	0.264189457073153	0.883	0.895	1
FBgn0262560	0.00175189345749505	0.263384145441318	0.61	0.571	1
FBgn0025592	0.00339134531292977	0.263098322622968	0.812	0.77	1
FBgn0029148	2.32729915100632e-08	0.262800620714226	0.909	0.746	0.000282813392830288
FBgn0027375	0.000140783195365595	0.26278463952398	0.669	0.561	1
FBgn0021765	1.41502307071454e-07	0.26277304985227	1	0.979	0.00171953603553231
FBgn0266284	9.64845370491609e-07	0.26178559116925	0.818	0.704	0.011724800942214
FBgn0037236	0.00223019971835708	0.261157397320623	0.604	0.516	1
FBgn0263855	1.98489746154068e-05	0.261148540686215	0.623	0.47	0.241204739526424
FBgn0004856	4.8606761832158e-06	0.26044876523191	0.916	0.902	0.0590669369784384
FBgn0032986	3.57802904238968e-05	0.260393002276378	0.974	0.969	0.434802089231194
FBgn0039335	0.0149990334708953	0.25993821312571	0.571	0.554	1
FBgn0037817	0.000276318872660589	0.259932359339452	0.838	0.826	1
FBgn0033918	0.000143431958573681	0.259863035174621	0.87	0.892	1
FBgn0027279	0.00127638546371107	0.259591611982034	0.935	0.937	1
FBgn0027588	0.000624638200845491	0.259370972932714	1	0.983	1
FBgn0000541	0.00018698849995076	0.259329179195756	0.857	0.854	1
FBgn0032050	0.00168981950507014	0.259314695925882	0.851	0.875	1
FBgn0039109	0.00238368845187242	0.258985615902884	0.747	0.7	1
FBgn0011230	0.000326755109724101	0.258314707342091	1	0.983	1
FBgn0036857	0.000341786280285234	0.258270138028605	0.994	0.965	1
FBgn0032906	4.64265573853113e-05	0.258051729952467	0.805	0.735	0.564175525346303
FBgn0039563	5.43721028893381e-10	0.257959919169219	0.844	0.711	6.60729794311237e-06
FBgn0030990	5.35388508224468e-07	0.257798858532252	0.935	0.906	0.00650604115194373
FBgn0035162	3.87893254244925e-08	0.257770632601794	0.896	0.843	0.000471367882558433
FBgn0036316	4.99068064741232e-06	0.257551753055506	0.675	0.46	0.0606467512273546
FBgn0286222	1.22810832039948e-06	0.257459167819975	0.994	0.972	0.0149239723094945
FBgn0011740	0.370628654630518	0.256921853906899	0.63	0.707	1
FBgn0262117	0.00658121766617246	0.256791195029348	0.805	0.815	1
FBgn0025455	0.00140553311195786	0.256743727478253	0.883	0.885	1
FBgn0066084	1.51716106415241e-10	0.256663892929259	1	0.99	1.84365412515801e-06
FBgn0030087	9.99191479874673e-05	0.256493282447632	0.883	0.871	1
FBgn0032946	0.000590626719998562	0.256123523566127	0.494	0.373	1
FBgn0261791	1.34645455322279e-12	0.255264461228551	1	0.969	1.63621157307633e-08
FBgn0266581	1.01787343172618e-06	0.255043553909586	0.864	0.777	0.0123691979423365
FBgn0032728	0.0789319834417429	0.254460758745155	0.416	0.387	1
FBgn0010350	0.0229230605380415	0.253600321636748	0.812	0.815	1
FBgn0015805	0.000410806478876787	0.253182654151146	0.935	0.951	1
FBgn0004647	6.45596750849541e-06	0.253053396916132	0.948	0.92	0.0784529171632362
FBgn0003870	0.000427290906208893	0.252711952895871	0.942	0.934	1
FBgn0027094	0.000582134139235564	0.252539047286239	0.948	0.941	1
FBgn0030067	5.62817917464741e-07	0.252025209577367	0.818	0.742	0.00683936333303154
FBgn0030748	0.00025917173288909	0.251895625292648	0.357	0.233	1
FBgn0037561	0.00491651020243756	0.251338486733994	0.565	0.537	1
FBgn0260944	6.95556107608423e-11	0.251223053747238	0.994	0.976	8.45239781965756e-07
FBgn0051217	0.178304862536313	0.251125638339981	0.506	0.547	1
FBgn0039350	0.00543747070476288	0.250860380243614	0.461	0.39	1
FBgn0037130	2.94568145951534e-13	0.250769692705323	0.792	0.533	3.57959210960304e-09
FBgn0039358	1.43597710326521e-05	0.250261405882739	0.955	0.923	0.174499937588788
