# Supplementary material for: Single-cell sequencing of tumor-associated macrophages in a Drosophila model
Source: Front Immunol. 2023 Sep 19;14:1243797. doi: 10.3389/fimmu.2023.1243797 (PMC10546068; doi:10.3389/fimmu.2023.1243797)
Supplement: Supplementary file 3 [file Table_2.xlsx]

## Sheet: Sheet1
	p_val	avg_log2FC	pct.1	pct.2	p_val_adj
FBgn0038071	3.90621863889977e-61	4.17413427611368	1	0.498	4.746836889991e-57
FBgn0001224	1.05247034344623e-55	3.87601829637845	1	0.968	1.27896196135586e-51
FBgn0001226	4.90343747420239e-57	2.98650010512874	0.992	0.949	5.95865721865075e-53
FBgn0003447	4.53912144883095e-58	2.88786021842075	1	0.87	5.51594038461937e-54
FBgn0001142	2.71750431537137e-56	2.86352121453357	1	0.924	3.30231124403929e-52
FBgn0085325	9.70670431116561e-20	2.85190918291761	0.548	0.184	1.17955870789285e-15
FBgn0039593	9.87581610745743e-60	2.85141452918691	1	0.571	1.20010917337823e-55
FBgn0000071	5.28574351087499e-58	2.79840150071025	1	0.952	6.42323551441528e-54
FBgn0003888	5.8081832235295e-56	2.78540270554925	1	0.876	7.05810425323305e-52
FBgn0014163	1.15422674308857e-56	2.67610328302161	1	0.898	1.40261633820123e-52
FBgn0036587	5.91423410384185e-57	2.51422145282816	1	0.927	7.18697728298861e-53
FBgn0033725	4.12167601470354e-46	2.41010070705623	1	0.959	5.00866069306774e-42
FBgn0039073	2.51683912902405e-46	2.35076161773564	0.913	0.378	3.05846290959003e-42
FBgn0001089	1.47881360819214e-49	2.2680267760008	1	0.816	1.79705429667509e-45
FBgn0001225	5.0216903354027e-50	2.20671696346425	0.952	0.368	6.10235809558136e-46
FBgn0262737	2.96608122820777e-57	2.17369380272518	1	0.924	3.60438190851809e-53
FBgn0028939	5.6622760551986e-43	2.16503705172653	0.873	0.308	6.88079786227734e-39
FBgn0014427	5.005486032362e-58	2.09779581205819	0.992	0.546	6.08266662652631e-54
FBgn0032350	2.43798164684954e-62	2.08424890233886	1	0.451	2.96263529725156e-58
FBgn0000261	1.58765135893277e-45	2.02841653590984	1	0.981	1.9293139313751e-41
FBgn0032405	6.00023554093357e-51	2.02055185509199	1	0.965	7.29148622934248e-47
FBgn0000454	2.36488097282222e-55	1.9346879338696	1	0.994	2.87380335817356e-51
FBgn0263400	1.28739401044001e-46	1.92350320196298	0.929	0.419	1.5644412014867e-42
FBgn0035904	4.41113558405102e-55	1.92328511060389	0.992	0.981	5.3604119617388e-51
FBgn0039130	2.29197329623488e-57	1.91273126028025	1	0.984	2.78520594958463e-53
FBgn0030993	8.43488736730203e-56	1.89375697185862	1	0.975	1.02500751287454e-51
FBgn0283451	4.83298159667478e-55	1.87741875868939	1	0.997	5.87303923627919e-51
FBgn0026084	6.00672860812575e-49	1.87340138322614	1	0.997	7.29937660459441e-45
FBgn0000042	1.30983810418365e-53	1.8720641337558	1	1	1.59171526420398e-49
FBgn0000565	5.6934691994043e-16	1.77841924343007	0.849	0.578	6.9187037711161e-12
FBgn0001145	1.57920598241491e-30	1.69309965579748	0.746	0.241	1.91905110983059e-26
FBgn0029924	6.24583318327506e-48	1.6744684419852	0.929	0.346	7.58993648431585e-44
FBgn0036144	4.69453319093926e-53	1.6669905807699	1	0.981	5.70479673362939e-49
FBgn0011672	1.08957144076892e-45	1.64947986505034	1	0.902	1.32404721482239e-41
FBgn0033913	4.23651355562888e-39	1.60742016470205	0.976	0.759	5.14821127280022e-35
FBgn0265434	2.80945213330523e-56	1.59008760976269	1	0.99	3.41404623239252e-52
FBgn0001098	8.73399480693543e-51	1.57736097256858	0.992	0.987	1.06135504893879e-46
FBgn0001218	1.79540603010526e-42	1.5550293344721	1	0.997	2.18177740778391e-38
FBgn0034180	1.20728728872024e-43	1.51619911106789	1	0.978	1.46709551325284e-39
FBgn0051637	6.51687195979213e-49	1.51593997265892	0.992	0.94	7.9193028055394e-45
FBgn0019952	1.55437938649307e-45	1.51366376146063	0.984	0.787	1.88888183046638e-41
FBgn0027932	1.94640920880341e-49	1.51294224203332	1	0.997	2.36527647053791e-45
FBgn0035763	9.40900340383648e-39	1.51216952407105	1	0.981	1.14338209363421e-34
FBgn0086655	1.42535230454859e-54	1.50966394642174	1	0.587	1.73208812048744e-50
FBgn0027066	5.19438423786656e-45	1.46191899666618	1	0.981	6.31221572585544e-41
FBgn0051363	3.06727494013285e-55	1.46043957346734	1	0.987	3.72735250724944e-51
FBgn0001233	1.73425680729172e-24	1.459804890294	1	0.994	2.1074688722209e-20
FBgn0031143	8.82257790140431e-49	1.45760282238506	0.992	0.949	1.07211966657865e-44
FBgn0032785	1.12649977165913e-33	1.41883433595583	0.937	0.575	1.36892252252018e-29
FBgn0010591	1.34067212773274e-41	1.41443466071307	1	0.93	1.62918476962082e-37
FBgn0014380	7.67392681367117e-55	1.40887058139787	1	0.927	9.32535586397321e-51
FBgn0040918	5.44687606298277e-49	1.3906287170004	1	0.987	6.61904379173666e-45
FBgn0000043	2.15383887252936e-52	1.37341701869388	1	1	2.61734499789768e-48
FBgn0266369	1.63911108234879e-39	1.36194369957349	0.992	0.756	1.99184778727025e-35
FBgn0260768	7.39617373797784e-32	1.35262107040586	1	0.937	8.98783032639067e-28
FBgn0022774	1.99934434480349e-46	1.35025038197294	1	0.962	2.4296032478052e-42
FBgn0038535	2.13722936977654e-50	1.33460921984871	1	0.997	2.59716113015245e-46
FBgn0264562	2.95500787120891e-42	1.33149493762857	0.952	0.749	3.59092556509307e-38
FBgn0265082	3.40332389510377e-39	1.31846127447974	1	0.94	4.1357191973301e-35
FBgn0036816	2.1127236099617e-41	1.30763176056277	0.992	0.924	2.56738173082546e-37
FBgn0265935	2.1239094756181e-43	1.30270173259891	1	0.914	2.58097479477111e-39
FBgn0010470	1.83178122629698e-48	1.27536298994913	0.992	0.949	2.22598054619609e-44
FBgn0041789	3.11953881068563e-44	1.26873800800183	1	0.965	3.79086356274518e-40
FBgn0014469	5.12085635969363e-40	1.26395960877035	1	0.943	6.2228646482997e-36
FBgn0036806	3.3595353047208e-18	1.25302884185587	0.786	0.568	4.08250730229672e-14
FBgn0040398	3.13809575490399e-50	1.25009815056137	1	0.99	3.81341396135933e-46
FBgn0261671	8.42356739839412e-42	1.23420097831135	1	0.762	1.02363191025285e-37
FBgn0052056	2.16559296155911e-31	1.23195264934752	0.976	0.838	2.63162856688664e-27
FBgn0260743	9.46729840920886e-49	1.22853263438243	0.984	0.676	1.15046610268706e-44
FBgn0000308	2.07361318987701e-52	1.22481990422125	1	0.997	2.51985474833855e-48
FBgn0051915	1.28893669504616e-36	1.22107108631693	0.992	0.86	1.5663158718201e-32
FBgn0003884	2.92839336881223e-47	1.21717159591544	1	1	3.55858362178062e-43
FBgn0025865	1.46118496958989e-45	1.21296533619037	1	0.971	1.77563197504563e-41
FBgn0030301	7.51432905045748e-44	1.19449303941105	1	0.81	9.13141266211593e-40
FBgn0260749	8.12570355448236e-41	1.19256285907687	0.984	0.835	9.87435495940696e-37
FBgn0037913	5.8381261642923e-44	1.18353595455599	1	0.994	7.09449091484801e-40
FBgn0267792	1.395050465394e-34	1.17837819707278	0.952	0.575	1.69526532554679e-30
FBgn0031717	6.38307451281176e-37	1.16878755029901	0.992	0.765	7.75671214796885e-33
FBgn0034999	1.50089323715625e-30	1.16794461279098	0.778	0.302	1.82388546179227e-26
FBgn0041710	3.78791410957825e-41	1.16769663999534	1	0.908	4.60307322595948e-37
FBgn0020445	8.51585494641495e-64	1.15093424507121	0.968	0.197	1.03484669308835e-59
FBgn0036101	1.32304367280123e-38	1.14515875873838	1	0.752	1.60776267118805e-34
FBgn0039160	1.132222933589e-39	1.12972736760025	0.984	0.892	1.37587730889735e-35
FBgn0030955	4.15465256552512e-52	1.12832693223086	1	0.994	5.04873379762612e-48
FBgn0038826	1.74479207031781e-45	1.12245339819532	1	0.994	2.12027132385021e-41
FBgn0266186	2.33955083734993e-45	1.11176705393735	1	0.975	2.84302217754763e-41
FBgn0036463	3.88184145792989e-42	1.10708807222715	0.643	0.063	4.7172137396764e-38
FBgn0264574	3.45597964065183e-47	1.10622072288314	0.794	0.168	4.1997064593201e-43
FBgn0004865	7.57534705104706e-58	1.10535938455497	1	0.41	9.20556173643239e-54
FBgn0038053	2.91417101405406e-34	1.10000802825131	0.992	0.863	3.54130061627849e-30
FBgn0003507	3.97461633423931e-41	1.08318346670224	1	0.997	4.8299537693676e-37
FBgn0000568	9.53669147242711e-35	1.07848292146489	1	0.949	1.15889874772934e-30
FBgn0027660	2.23766329927433e-40	1.07421157280784	0.976	0.489	2.71920844127817e-36
FBgn0039023	2.62536569285385e-37	1.07326673730428	0.841	0.308	3.190344389956e-33
FBgn0036007	5.69670193174488e-31	1.07317149692792	0.929	0.556	6.92263218745638e-27
FBgn0044047	1.17270505109932e-39	1.05718119552653	0.944	0.527	1.42507117809589e-35
FBgn0027865	4.0545868722315e-32	1.05063318945338	0.984	0.816	4.92713396713572e-28
FBgn0035132	8.23683480148239e-29	1.04821005454567	0.833	0.403	1.00094016507614e-24
FBgn0011570	2.23306844121474e-43	1.0453468702664	0.992	0.978	2.71362476976416e-39
FBgn0262141	1.86571341117079e-50	1.03536672171851	0.976	0.451	2.26721493725474e-46
FBgn0032036	1.47057977028717e-25	1.02093513954867	0.984	0.854	1.78704853685297e-21
FBgn0037533	9.40962676117731e-37	1.01783593344679	1	0.987	1.14345784401827e-32
FBgn0020647	2.71046654649698e-35	1.01536525477534	0.976	0.635	3.29375894730313e-31
FBgn0036145	2.20895933202779e-50	1.0139345535608	0.96	0.438	2.68432738028017e-46
FBgn0024958	2.81876610658638e-34	1.01389405564802	0.992	0.879	3.42536457272377e-30
FBgn0034179	1.24815620430806e-27	1.01113439326535	0.984	0.889	1.51675941947515e-23
FBgn0039827	1.38115453882256e-33	1.00995964408384	0.96	0.775	1.67837899557718e-29
FBgn0034072	5.4025080387339e-37	1.00494072061782	0.976	0.737	6.56512776866943e-33
FBgn0026721	6.79465460961472e-30	1.00487615479008	1	0.997	8.2568642816038e-26
FBgn0030653	6.6282039803656e-35	0.988189568662121	0.992	0.73	8.05459347694027e-31
FBgn0033451	4.14730266209032e-33	0.971852646711659	0.992	0.94	5.03980219497215e-29
FBgn0035091	1.20265130538748e-35	0.9628103195111	0.913	0.454	1.46146186630687e-31
FBgn0025682	1.16667338820145e-31	0.960040112669686	1	0.99	1.4177415013424e-27
FBgn0265185	1.80917261305758e-16	0.954193264344558	0.817	0.498	2.19850655938758e-12
FBgn0015286	1.09069179090799e-38	0.948695113708273	1	0.949	1.32540866431139e-34
FBgn0286198	1.81833958484459e-30	0.948104515625584	0.992	0.971	2.20964626350315e-26
FBgn0038129	2.45332681590422e-33	0.947562156544227	0.976	0.648	2.98128274668681e-29
FBgn0037146	1.21034149189568e-29	0.945195138119197	0.984	0.759	1.47080698095163e-25
FBgn0086909	7.90102160891331e-35	0.941590314196405	0.944	0.53	9.60132145915145e-31
FBgn0001961	1.53427074661727e-41	0.928577824206223	1	0.99	1.86444581128931e-37
FBgn0086372	7.07116759860235e-32	0.928492550710967	0.984	0.898	8.59288286582157e-28
FBgn0037222	9.2622167418927e-30	0.92586128186072	1	0.835	1.1255445784748e-25
FBgn0020389	1.39802566870911e-26	0.912120839064118	0.984	0.895	1.69888079261531e-22
FBgn0039774	2.10565743391175e-19	0.904852177051097	0.96	0.867	2.55879491368956e-15
FBgn0041781	6.18723948839665e-34	0.902901757436178	1	0.902	7.51873342629962e-30
FBgn0038504	6.58568207511646e-19	0.900772349781579	0.984	0.876	8.00292085768152e-15
FBgn0031220	1.98202982304162e-07	0.899799323477426	0.73	0.616	0.00240856264096017
FBgn0051224	2.77370065579269e-34	0.894496818950635	0.992	0.927	3.37060103691928e-30
FBgn0065032	3.15181964935258e-33	0.893105460378831	0.992	0.965	3.83009123789326e-29
FBgn0038065	9.69707962398923e-44	0.891761060991457	1	0.975	1.17838911590717e-39
FBgn0051777	2.94480279922275e-27	0.886098458802722	0.984	0.978	3.57852436161549e-23
FBgn0034705	8.99655338741494e-42	0.884434176576549	0.976	0.613	1.09326116763866e-37
FBgn0036341	3.19014163986015e-30	0.875342809811778	0.992	0.876	3.87666012075806e-26
FBgn0046687	4.83791717633993e-22	0.872065505669848	0.905	0.603	5.87903695268828e-18
FBgn0016059	1.69775037079515e-27	0.871686586629337	0.992	0.86	2.06310625059027e-23
FBgn0035160	4.71843032539383e-37	0.869054555061429	0.968	0.565	5.73383653141858e-33
FBgn0085261	7.16524075103393e-18	0.858920585176517	0.921	0.771	8.70720056065644e-14
FBgn0001085	2.33528810468532e-42	0.858738208753375	0.976	0.476	2.83784210481359e-38
FBgn0037315	8.98985922979602e-26	0.85837752472231	0.968	0.61	1.09244769360481e-21
FBgn0039492	3.80267074697831e-31	0.85735386883762	0.976	0.657	4.62100549172804e-27
FBgn0000455	9.59144243031453e-28	0.856886620677368	0.992	0.921	1.16555208413182e-23
FBgn0000578	1.69039776897434e-24	0.853708957269306	1	0.987	2.05417136885762e-20
FBgn0033377	4.22653694491662e-31	0.85049793880049	1	0.946	5.13608769546268e-27
FBgn0259682	4.70849291457567e-14	0.850494352592603	0.619	0.276	5.72176058979235e-10
FBgn0032172	2.12407861966283e-29	0.849726251511269	1	0.971	2.58118033861427e-25
FBgn0025802	1.99645830227198e-30	0.845164384208483	0.937	0.562	2.42609612892091e-26
FBgn0262579	2.11821335023075e-34	0.84495539792798	1	0.959	2.57405286320041e-30
FBgn0038110	5.4612243676828e-30	0.842979026416942	0.976	0.81	6.63647985160814e-26
FBgn0032429	3.62040634736101e-38	0.839053322329122	1	0.965	4.3995177933131e-34
FBgn0052407	1.2943323018483e-33	0.835966941879975	0.889	0.413	1.57287261320605e-29
FBgn0000180	1.22101529353353e-45	0.835690487511724	0.81	0.197	1.48377778470195e-41
FBgn0004687	1.71335483013081e-34	0.833663888400839	1	0.987	2.08206878957496e-30
FBgn0034400	2.70359885481431e-25	0.833096841626414	1	0.962	3.28541332837035e-21
FBgn0004868	1.20603754616661e-42	0.832530318390798	1	0.997	1.46557682610167e-38
FBgn0015797	3.43259490033952e-36	0.824435210318223	1	0.937	4.17128932289258e-32
FBgn0016693	1.16333948653078e-27	0.819790932786655	0.992	0.965	1.4136901440322e-23
FBgn0001404	3.42900268226533e-27	0.818644708294653	1	0.959	4.16692405948884e-23
FBgn0039304	2.72305754718995e-34	0.817671328671081	1	0.943	3.30905953134523e-30
FBgn0050089	2.35681420004886e-28	0.814676429702782	0.944	0.613	2.86400061589937e-24
FBgn0001105	7.91286145935043e-39	0.814234856019755	1	0.997	9.61570924540265e-35
FBgn0001297	5.01922388516179e-29	0.814036936956882	0.992	0.968	6.09936086524861e-25
FBgn0259984	1.32868987719285e-27	0.810991183579549	1	0.99	1.61462393876475e-23
FBgn0033724	1.3107980516197e-35	0.806119892254616	1	0.997	1.59288179232825e-31
FBgn0029903	1.56133839939222e-34	0.805939938203095	1	0.965	1.89733842294142e-30
FBgn0264449	1.0232504030046e-35	0.801807893444939	0.913	0.454	1.24345388973119e-31
FBgn0014133	9.55362729644025e-16	0.800756653417204	0.968	0.946	1.16095678906342e-11
FBgn0011742	1.50091992763609e-29	0.798975021398078	1	0.981	1.82391789606338e-25
FBgn0037702	1.67572988310767e-25	0.792566891981742	1	0.959	2.03634695395243e-21
FBgn0003117	3.1753654485e-22	0.788866434414153	0.984	0.921	3.8587040930172e-18
FBgn0003882	4.69272470898685e-22	0.785623560161807	0.976	0.886	5.70259906636082e-18
FBgn0004574	3.08016055514019e-31	0.78542306763725	1	0.965	3.74301110660635e-27
FBgn0033949	2.00885215523371e-29	0.779668634443324	1	1	2.44115713904e-25
FBgn0000250	1.10865067477593e-18	0.7660008128858	0.984	0.86	1.34723229998771e-14
FBgn0040765	4.60451443178397e-32	0.762941183581911	1	0.981	5.59540593750388e-28
FBgn0051523	7.29150524127871e-15	0.762841595538945	0.952	0.825	8.86063716920188e-11
FBgn0028341	2.87849176856173e-21	0.762680750879014	0.96	0.803	3.49794319715621e-17
FBgn0034706	1.00242935680632e-35	0.757966367979154	0.786	0.232	1.21815215439105e-31
FBgn0034087	3.37304315606767e-27	0.754486684844058	0.992	0.902	4.09892204325344e-23
FBgn0053094	2.22367659399633e-22	0.75412915972808	0.905	0.663	2.70221179702433e-18
FBgn0036337	4.39328408978384e-25	0.750554780620098	0.992	0.873	5.33871882590532e-21
FBgn0030320	1.15048235032488e-25	0.750125856652342	0.944	0.616	1.39806615211479e-21
FBgn0262736	4.53702957150593e-36	0.738572889338828	1	0.997	5.513398335294e-32
FBgn0000319	1.35178778568526e-26	0.736502967346794	1	0.994	1.64269251716472e-22
FBgn0000575	6.47747264030889e-22	0.736449437075726	1	0.978	7.87142475250337e-18
FBgn0038197	8.48946916857924e-27	0.734059062401168	0.992	0.768	1.03164029336575e-22
FBgn0037999	2.15340171382685e-26	0.732864665274185	0.952	0.771	2.61681376264238e-22
FBgn0033639	2.70125389675663e-20	0.731606162038646	0.937	0.721	3.28256373533865e-16
FBgn0033196	2.30741669203528e-42	0.731045945153018	0.77	0.159	2.80397276416128e-38
FBgn0037530	3.38794080561457e-22	0.73031703155978	0.992	0.917	4.11702566698283e-18
FBgn0046685	1.00766060624509e-23	0.729949816414892	0.921	0.527	1.22450916870903e-19
FBgn0015737	5.03071068206364e-27	0.728923293508525	0.992	0.927	6.11331962084373e-23
FBgn0033373	9.36091519271554e-27	0.727482252680128	1	0.956	1.13753841421879e-22
FBgn0264389	2.53868835291307e-27	0.726147345537876	0.992	0.895	3.08501408645996e-23
FBgn0034804	6.77520740027381e-23	0.722130627614251	0.984	0.889	8.23323203281274e-19
FBgn0036058	4.59968157492887e-27	0.718612227300248	1	0.94	5.58953304985356e-23
FBgn0010497	9.00385475451049e-27	0.713161258065995	0.587	0.137	1.09414842976811e-22
FBgn0261458	4.28071923173605e-33	0.712742601985981	1	0.99	5.20193001040564e-29
FBgn0024957	3.79758839253623e-20	0.711726025869996	0.976	0.797	4.61482941461002e-16
FBgn0034577	7.24017158833103e-25	0.710758218977307	1	0.975	8.79825651413987e-21
FBgn0086357	2.31676926983878e-28	0.707928799293345	1	0.981	2.81533801670809e-24
FBgn0025641	2.45373654849154e-23	0.70556901119689	1	0.838	2.98178065372693e-19
FBgn0031589	1.64046010124623e-21	0.705205809312791	0.992	0.841	1.99348711503442e-17
FBgn0033438	1.39023392658101e-29	0.699500209906808	0.968	0.727	1.68941226758125e-25
FBgn0033476	5.45526922551471e-25	0.694683782283574	0.984	0.787	6.62924316284547e-21
FBgn0034093	6.70031000871127e-20	0.69433372767619	0.897	0.644	8.14221672258593e-16
FBgn0023388	4.63094883907821e-23	0.693775650544821	0.992	0.87	5.62752902924784e-19
FBgn0035983	9.12984724520853e-21	0.692834185749344	0.984	0.889	1.10945903723774e-16
FBgn0260744	2.69983641537255e-20	0.688173144275691	0.952	0.825	3.28084121196073e-16
FBgn0262112	9.84604345050626e-30	0.686747520552847	0.913	0.467	1.19649120010552e-25
FBgn0261584	2.03282741170529e-22	0.68406150296185	0.921	0.679	2.47029187070427e-18
FBgn0001941	3.3014222615573e-23	0.677362925627465	1	0.937	4.01188833224444e-19
FBgn0014029	1.02729541412059e-31	0.675487422983711	1	0.975	1.24836938723934e-27
FBgn0031245	7.8917582132815e-26	0.671987024931463	0.976	0.651	9.59006458077968e-22
FBgn0053181	1.77378003691589e-22	0.6707298850898	0.929	0.654	2.15549750086019e-18
FBgn0267376	1.09060838745164e-20	0.669269035380329	0.952	0.797	1.32530731243123e-16
FBgn0035558	1.58265408725163e-18	0.668010222967563	0.992	0.863	1.92324124682818e-14
FBgn0039487	1.16183931427227e-23	0.666949210752091	0.992	0.946	1.41186713470366e-19
FBgn0039686	1.39107560087324e-26	0.666510479571016	0.452	0.051	1.69043507018116e-22
FBgn0027945	1.6254569161203e-25	0.665906667971471	0.984	0.851	1.97525524446939e-21
FBgn0010300	2.35244463595592e-14	0.665588880485313	0.952	0.87	2.85869072161364e-10
FBgn0040493	3.4297010909049e-26	0.662718082675412	1	0.981	4.16777276566764e-22
FBgn0010488	1.54275786477231e-21	0.658488004749966	0.992	0.965	1.87475935727131e-17
FBgn0026160	3.21435009749723e-30	0.658379615365763	0.984	0.867	3.90607823847863e-26
FBgn0020278	5.96379914718945e-16	0.658211735378761	0.976	0.895	7.24720872366461e-12
FBgn0035772	4.24745304972611e-29	0.657367833871896	1	0.987	5.16150494602717e-25
FBgn0025456	1.12434859125834e-21	0.656155803830239	0.69	0.241	1.36630840809713e-17
FBgn0004237	2.59003762318639e-25	0.654415544347707	1	0.968	3.1474137196961e-21
FBgn0028546	2.61927695634905e-25	0.650683139394862	1	0.93	3.18294535735537e-21
FBgn0287631	7.29594178491199e-15	0.64712006575437	0.984	0.87	8.86602845702505e-11
FBgn0025741	1.32772193348351e-19	0.646503496802337	0.992	0.937	1.61344769356916e-15
FBgn0262716	1.8628012524305e-25	0.645680830957659	1	0.987	2.26367608195355e-21
FBgn0052594	2.56223083138003e-24	0.641995779323906	0.937	0.584	3.11362290629301e-20
FBgn0261444	7.91888140998962e-21	0.637777594194493	1	0.937	9.62302468941938e-17
FBgn0036240	5.12610228244897e-24	0.636509411083689	0.77	0.349	6.22923949363198e-20
FBgn0040551	1.91509839969439e-31	0.635105898295432	1	0.848	2.32722757530862e-27
FBgn0264979	6.19145967509834e-23	0.633415732344664	0.683	0.225	7.5238617971795e-19
FBgn0261710	5.88763003712598e-25	0.632753553439422	1	0.968	7.1546480211155e-21
FBgn0031515	2.83482145141872e-21	0.632064231859812	0.595	0.197	3.44487502776403e-17
FBgn0033153	0.000510805282012151	0.630517224792329	0.849	0.73	1
FBgn0260794	4.56251889772985e-20	0.630015494350226	0.984	0.822	5.54437296452131e-16
FBgn0032378	4.25998487066189e-21	0.62705106077922	1	0.94	5.17673361482833e-17
FBgn0260758	3.36515501331691e-46	0.624541654085921	0.786	0.146	4.08933637218271e-42
FBgn0028327	2.60810907600429e-24	0.619951861397833	0.992	0.975	3.16937414916041e-20
FBgn0267153	4.1836196867812e-53	0.61824802241418	0.976	0.356	5.08393464337651e-49
FBgn0020249	1.70609290599336e-17	0.617010870040411	1	0.905	2.07324409936313e-13
FBgn0015790	9.68137162338487e-33	0.616349541223684	1	0.99	1.17648027967373e-28
FBgn0053465	1.80412477510864e-11	0.615197864035757	0.984	0.79	2.19237242671201e-07
FBgn0285910	8.61462124010744e-22	0.612287260322292	0.992	0.984	1.04684877309786e-17
FBgn0045761	1.31524182020728e-33	0.609972104070946	0.992	0.822	1.59828185991588e-29
FBgn0005671	2.60891937883321e-24	0.608294822826416	1	0.981	3.17035882915812e-20
FBgn0001308	3.0438324497898e-19	0.60745734354552	0.992	0.921	3.69886519298457e-15
FBgn0050098	1.39972799590088e-26	0.607437506849583	0.46	0.051	1.70094946061875e-22
FBgn0260049	2.24639869124168e-19	0.6065965541293	0.992	0.94	2.72982368959688e-15
FBgn0010380	7.69773119150091e-21	0.60339842994925	1	0.959	9.3542829439119e-17
FBgn0038738	1.21689281400746e-20	0.602327428053762	0.992	0.984	1.47876814758186e-16
FBgn0011726	9.79931979587515e-34	0.601227748266947	1	1	1.19081334159475e-29
FBgn0033159	8.01806261053871e-19	0.59950780139137	0.746	0.457	9.74354968432664e-15
FBgn0030575	2.59255873261475e-26	0.599379220129363	0.603	0.165	3.15047737187344e-22
FBgn0012037	3.57595328150593e-08	0.598620038893635	0.984	0.94	0.0004345498427686
FBgn0015296	1.79453614409034e-20	0.59444287119706	0.992	0.889	2.18072032229858e-16
FBgn0004648	3.57786289193358e-16	0.593932406201491	0.984	0.965	4.34781898627769e-12
FBgn0267348	9.12159320852842e-20	0.590431483239239	1	0.99	1.10845600670037e-15
FBgn0000416	1.19409740686244e-18	0.588553234999881	1	1	1.45106716881923e-14
FBgn0036740	8.74143428108455e-25	0.588476020870213	0.992	0.968	1.06225909383739e-20
FBgn0034366	6.29386889249524e-14	0.582372708796477	0.786	0.549	7.64830947816022e-10
FBgn0053129	2.99884656824799e-27	0.575133594184499	1	0.975	3.64419834973495e-23
FBgn0011016	4.37317036631841e-24	0.573742524962871	0.992	0.975	5.31427662915013e-20
FBgn0035087	2.75848424025302e-17	0.573653282492836	0.96	0.762	3.35211004875547e-13
FBgn0037553	5.61607158428671e-08	0.573210611305135	0.897	0.781	0.000682465018922522
FBgn0024245	1.5831424287722e-20	0.573189566938663	0.881	0.502	1.92383467944397e-16
FBgn0031012	1.7551919705792e-15	0.57118914324851	0.889	0.619	2.13290928264784e-11
FBgn0030318	9.53894956878414e-22	0.570538376226392	0.944	0.641	1.15917315159865e-17
FBgn0262937	2.45878982869495e-11	0.568918395861178	0.984	0.892	2.98792139983011e-07
FBgn0003969	6.68748921380759e-15	0.564158990613399	0.96	0.79	8.12663689261898e-11
FBgn0022787	6.53787702461769e-15	0.564106638999312	0.921	0.746	7.94482816031542e-11
FBgn0047135	1.09973945652268e-22	0.56328896493709	0.992	0.984	1.33640338756636e-18
FBgn0052296	3.63879183222175e-24	0.562732418911322	0.984	0.714	4.42185983451587e-20
FBgn0041582	3.62254723076336e-15	0.557597765634282	0.833	0.587	4.40211939482363e-11
FBgn0024352	5.38891993956819e-16	0.555655927168785	0.992	0.968	6.54861551056326e-12
FBgn0033755	3.44718741261021e-14	0.555601767704009	0.984	0.927	4.18902214380393e-10
FBgn0035266	1.95779120070029e-18	0.55022003495726	0.857	0.517	2.37910786709099e-14
FBgn0263998	1.82243591926538e-14	0.549410667606942	0.976	0.873	2.21462412909128e-10
FBgn0034399	3.85713422340649e-15	0.54869804352508	0.992	0.943	4.68718950828357e-11
FBgn0003891	1.02868617284091e-16	0.548245389762661	0.976	0.844	1.25005943723627e-12
FBgn0001091	1.35584447594434e-14	0.54634318014924	0.968	0.975	1.64762220716756e-10
FBgn0032859	2.13695211412932e-20	0.544639549675295	1	0.981	2.59682420908995e-16
FBgn0033756	6.41077341618282e-16	0.543313137392897	0.976	0.844	7.79037185534536e-12
FBgn0036846	1.12632583611257e-20	0.542982351295809	0.881	0.556	1.368711156044e-16
FBgn0028509	1.92691358041261e-30	0.540700147747925	0.881	0.403	2.3415853829174e-26
FBgn0051075	4.8674396926967e-10	0.537837268740568	0.992	0.962	5.91491271456503e-06
FBgn0263351	1.01270126505582e-20	0.537545123850534	0.984	0.975	1.23063457729583e-16
FBgn0031534	1.84493768772109e-19	0.536247783578063	1	0.962	2.24196827811867e-15
FBgn0264959	3.84257894859894e-17	0.533091734879068	0.992	0.956	4.66950193833743e-13
FBgn0031992	1.94131222306767e-32	0.531241729345033	0.992	0.959	2.35908261347183e-28
FBgn0028690	2.49411029928963e-16	0.531086903576812	0.992	0.952	3.03084283569676e-12
FBgn0267488	5.63592429574204e-12	0.530488864304329	0.929	0.756	6.84877520418573e-08
FBgn0040297	7.94122445371268e-39	0.527581630395323	0.984	0.676	9.65017595615165e-35
FBgn0038206	5.38304771012941e-22	0.526981189422587	0.976	0.848	6.54147957734926e-18
FBgn0052423	1.14474803887937e-21	0.526853486213819	1	0.99	1.39109781684621e-17
FBgn0028671	4.09837853089906e-15	0.526539916972385	0.992	0.956	4.98034959074854e-11
FBgn0042094	9.22948352287756e-17	0.523623862724351	0.937	0.848	1.12156683770008e-12
FBgn0028692	1.64566497683601e-14	0.520036757123068	0.992	0.962	1.99981207985112e-10
FBgn0003514	2.28802429577025e-27	0.519248805423089	1	0.987	2.78040712422001e-23
FBgn0286784	2.02818114983455e-18	0.515908550282758	1	0.987	2.46464573327895e-14
FBgn0001250	1.69065561652683e-18	0.514146691721782	0.556	0.197	2.05448470520341e-14
FBgn0264855	3.21317303605122e-15	0.513085697957706	1	0.984	3.90464787340944e-11
FBgn0014020	4.87367430017512e-25	0.51179280981532	1	0.994	5.92248900957281e-21
FBgn0060296	6.2476056911995e-11	0.508977765106469	0.397	0.149	7.59209043594563e-07
FBgn0035236	5.14174692931699e-14	0.507202111430016	0.976	0.905	6.248250868506e-10
FBgn0030183	1.62401020369146e-25	0.505587096432188	0.825	0.419	1.97349719952587e-21
FBgn0032409	8.0612028628573e-14	0.505037611314915	0.992	0.873	9.79597371894419e-10
FBgn0013997	2.73589536649699e-18	0.503616989394161	1	0.883	3.32466004936714e-14
FBgn0037235	4.08836207128456e-16	0.501095688016654	1	0.93	4.968177589025e-12
FBgn0037239	9.69593501116449e-13	0.498682682365952	0.976	0.968	1.17825002255671e-08
FBgn0032689	1.91514709799836e-10	0.497393510287761	1	0.975	2.32728675348761e-06
FBgn0016794	2.30566469222779e-12	0.496653447260126	0.897	0.746	2.80184373399521e-08
FBgn0032731	2.18982230562149e-08	0.494969686886154	0.992	0.911	0.000266107206579123
FBgn0039886	7.21335501227976e-13	0.492627447539639	0.968	0.902	8.76566901092237e-09
FBgn0039150	6.38539152164475e-12	0.492580540022345	0.921	0.822	7.75952777710271e-08
FBgn0004638	4.3647616317555e-17	0.492505331919287	1	0.959	5.30405833490929e-13
FBgn0004133	1.5968942383291e-16	0.492201545687519	0.96	0.705	1.94054587841752e-12
FBgn0261477	3.59034278158475e-15	0.491567329158708	0.984	0.832	4.36298454818179e-11
FBgn0039928	7.43521157421927e-13	0.489189591254584	0.976	0.908	9.03526910499126e-09
FBgn0259481	2.02463467534495e-14	0.486059943115887	0.984	0.924	2.46033605747918e-10
FBgn0026189	8.04077424827007e-15	0.486020372058091	0.984	0.911	9.77114886649778e-11
FBgn0029002	4.18640352798538e-07	0.485710907450628	0.778	0.676	0.00508731756720783
FBgn0041160	5.66322720745087e-20	0.482778067103009	0.635	0.235	6.88195370249429e-16
FBgn0267398	4.07499279082891e-22	0.482675326717987	0.992	0.984	4.9519312394153e-18
FBgn0039637	3.86375749172375e-11	0.482229584359137	0.929	0.79	4.69523810394271e-07
FBgn0000567	7.58583810003872e-21	0.480697228608715	1	0.981	9.21831045916705e-17
FBgn0027108	1.54290897976472e-17	0.478622369072416	0.611	0.263	1.87494299221009e-13
FBgn0011217	2.32034826564512e-22	0.478128334600746	1	0.99	2.81968721241195e-18
FBgn0030362	7.53264328652298e-13	0.477737980914033	1	1	9.15366812178273e-09
FBgn0025742	1.65639174512384e-13	0.477106738546201	0.968	0.886	2.01284724867449e-09
FBgn0032721	1.60545554835658e-13	0.476655802062694	0.992	0.943	1.95094958236292e-09
FBgn0037515	6.8341305752579e-12	0.475410827300428	0.492	0.216	8.3048354750534e-08
FBgn0013750	9.40831202212713e-14	0.473976411788047	1	0.984	1.14329807692889e-09
FBgn0266557	1.91323161563617e-15	0.473960016541814	1	0.987	2.32495905932108e-11
FBgn0016032	1.35837868694545e-20	0.470556964397132	0.913	0.527	1.65070178037611e-16
FBgn0038424	3.60734346885183e-19	0.469159355112313	0.944	0.835	4.38364378334875e-15
FBgn0004606	2.1079646666405e-12	0.468721614714253	1	0.987	2.56159866290153e-08
FBgn0284255	2.47566841932203e-23	0.468088430479282	0.992	0.956	3.00843226316013e-19
FBgn0021872	1.00683566813585e-11	0.466884105154037	1	0.971	1.22350670391869e-07
FBgn0036509	1.76692898344471e-11	0.465948396843949	0.952	0.863	2.14717210068202e-07
FBgn0015520	1.87961201500123e-13	0.465818464144436	0.802	0.514	2.2841045206295e-09
FBgn0035515	2.7422589401608e-12	0.464008279347	0.984	0.889	3.33239306408341e-08
FBgn0031374	6.18986920832078e-25	0.463529399114571	0.937	0.625	7.52192906195141e-21
FBgn0031381	7.36977859239305e-17	0.463060320096178	0.992	0.984	8.95575494547604e-13
FBgn0027363	5.39418219534529e-20	0.46196826153295	0.992	0.93	6.55501020378359e-16
FBgn0040985	8.72837231606103e-21	0.460451077954133	0.992	0.968	1.06067180384774e-16
FBgn0002526	3.71162501584252e-12	0.457072770745385	1	1	4.51036671925183e-08
FBgn0038058	8.75874259861285e-08	0.45448641530892	0.802	0.673	0.00106436240058343
FBgn0261556	1.09054308342902e-13	0.454139348047773	0.984	0.943	1.32522795498295e-09
FBgn0011771	1.16129866540052e-09	0.453342605292271	0.984	0.937	1.41121013819471e-05
FBgn0014411	2.45857821014337e-13	0.452559666847576	0.984	0.94	2.98766424096623e-09
FBgn0037465	8.2031269389607e-14	0.4525263748279	0.929	0.794	9.96843985622504e-10
FBgn0040080	3.26409392792148e-13	0.452092156065924	0.944	0.727	3.96652694121019e-09
FBgn0015808	1.85743804111324e-11	0.451003204248298	0.976	0.952	2.25715870756081e-07
FBgn0035425	1.52332542032389e-11	0.449681936278446	0.984	0.93	1.8511450507776e-07
FBgn0020279	3.45585908172906e-15	0.449059611757838	1	0.987	4.19955995611715e-11
FBgn0015477	2.44882523729054e-08	0.448367838903274	0.976	0.937	0.000297581242835547
FBgn0005585	8.06582891516005e-15	0.447150605602699	1	0.997	9.80159529770249e-11
FBgn0051717	1.54715775343959e-15	0.445035688630508	0.984	0.93	1.8801061019798e-11
FBgn0024841	8.39675224938125e-19	0.443704243426616	0.992	0.921	1.02037333334481e-14
FBgn0037848	1.07909190348234e-12	0.442617845465688	0.952	0.838	1.31131248111173e-08
FBgn0025697	5.38402646552999e-07	0.442207335509733	0.349	0.168	0.00654266896091204
FBgn0266410	6.28499393287365e-21	0.442067280419899	1	0.984	7.63752462722806e-17
FBgn0024814	6.6696717116424e-24	0.441827551042712	1	0.981	8.10498506398785e-20
FBgn0031450	2.58426717874515e-16	0.441661304719681	0.968	0.784	3.14040147561111e-12
FBgn0003410	1.7589694707232e-13	0.441315355915246	0.921	0.857	2.13749970082283e-09
FBgn0287767	3.22197401446284e-13	0.440127483098198	0.992	0.99	3.91534282237525e-09
FBgn0262518	9.52578286239008e-14	0.438729030604072	1	0.975	1.15757313343764e-09
FBgn0037843	2.27038669731947e-16	0.438576104545284	0.992	0.902	2.75897391458262e-12
FBgn0023000	4.07998151553561e-09	0.438334178942211	0.968	0.895	4.95799353767887e-05
FBgn0031256	1.25891326653519e-14	0.43748633740584	0.968	0.835	1.52983140149357e-10
FBgn0028689	1.08632515629505e-13	0.437283644562868	1	0.971	1.32010232992975e-09
FBgn0283741	9.5726716283897e-24	0.437088915513447	0.905	0.498	1.16327105628192e-19
FBgn0015000	1.06525024202211e-11	0.437035651706549	0.913	0.756	1.29449209410527e-07
FBgn0036932	4.24829960669193e-19	0.436863233769936	0.968	0.93	5.16253368205204e-15
FBgn0003963	5.28193230387772e-12	0.436670779561241	0.976	0.937	6.4186041356722e-08
FBgn0034184	4.94896217623374e-09	0.43479762268904	0.897	0.771	6.01397883655924e-05
FBgn0039642	6.01612342916764e-19	0.434791855121316	0.921	0.657	7.31079319112452e-15
FBgn0052354	7.67404847142923e-25	0.432347693962771	0.603	0.159	9.3255037024808e-21
FBgn0038476	2.33046495386754e-11	0.430670362619073	0.992	0.952	2.83198101193984e-07
FBgn0261461	5.42595377744642e-18	0.43064204886654	0.984	0.803	6.59361903035289e-14
FBgn0023172	8.18875295586661e-16	0.429592370635248	0.992	0.902	9.9509725919691e-12
FBgn0250848	2.02355703523108e-05	0.428586533596743	1	0.984	0.245902650921281
FBgn0010909	1.30027365335199e-16	0.427450834511913	1	0.917	1.58009254355334e-12
FBgn0036237	3.42711851603079e-15	0.424793395904392	0.992	0.927	4.16463442068061e-11
FBgn0040099	2.07085530560826e-12	0.422760866768988	1	1	2.51650336737515e-08
FBgn0034736	5.40893945744813e-06	0.422359183934482	0.77	0.625	0.0657294322869096
FBgn0263598	2.0402650882959e-12	0.422348532594051	0.992	0.984	2.47933013529718e-08
FBgn0039234	8.8372020955065e-10	0.422101841941535	0.984	0.889	1.07389679864595e-05
FBgn0039590	2.56712932337396e-21	0.421899194016698	0.96	0.635	3.11957555376403e-17
FBgn0028734	1.73545693186612e-11	0.421036474978246	0.992	0.924	2.10892726360371e-07
FBgn0086676	2.03841565909559e-05	0.419220404108668	0.992	0.921	0.247708270893296
FBgn0015924	5.61333533330145e-10	0.418363080236167	1	0.978	6.82132509702793e-06
FBgn0024238	1.21220134110077e-10	0.416240620138431	0.984	0.94	1.47306706970565e-06
FBgn0283510	1.00903213106455e-10	0.415666322783434	0.952	0.79	1.22617584566964e-06
FBgn0023129	4.32762423287512e-21	0.415321529353395	0.786	0.34	5.25892896778985e-17
FBgn0039562	3.41341619871068e-10	0.415283268941234	0.992	0.962	4.14798336467322e-06
FBgn0011710	5.51516640600577e-12	0.415130478937796	0.992	0.956	6.70203021657822e-08
FBgn0028693	2.44445884870722e-11	0.414305453264973	0.984	0.952	2.97050639294901e-07
FBgn0034451	2.1765844333322e-13	0.413380410031973	0.96	0.863	2.64498540338529e-09
FBgn0037647	4.86923490871562e-13	0.412982569412839	0.968	0.832	5.91709426107122e-09
FBgn0028688	2.03713478799233e-15	0.411210965641805	0.992	0.965	2.47552619436828e-11
FBgn0031495	1.79948197242183e-11	0.411128994886419	0.976	0.902	2.18673049288701e-07
FBgn0033638	2.30616287691968e-19	0.410617181098322	0.976	0.749	2.8024491280328e-15
FBgn0028402	1.54319790918852e-12	0.410491952690514	0.913	0.717	1.87529409924589e-08
FBgn0030326	2.02264299655489e-07	0.409321374961929	0.897	0.803	0.0024579157694135
FBgn0032421	2.47223975720605e-19	0.409091175837378	0.984	0.756	3.00426575295679e-15
FBgn0261797	4.88776930146512e-10	0.40896546793491	0.984	0.908	5.93961725514041e-06
FBgn0020238	1.59540949956711e-22	0.408247938407412	1	1	1.93874162387395e-18
FBgn0027582	4.93567548737399e-10	0.40479584485737	0.921	0.835	5.99783285225687e-06
FBgn0034035	1.79610154806037e-08	0.404609632456508	0.921	0.829	0.000218262260120297
FBgn0034392	1.19016154909435e-07	0.402796450646438	0.937	0.838	0.00144628431445945
FBgn0026380	5.54875788749738e-17	0.40052253030742	0.992	0.987	6.74285058488682e-13
FBgn0041188	9.95545428428081e-15	0.400199784295229	0.992	0.914	1.2097868046258e-10
FBgn0031633	2.70022450945946e-13	0.399203410983424	0.992	0.911	3.28131282389514e-09
FBgn0001296	4.26893517824987e-05	0.397482350068477	0.952	0.93	0.518761002860925
FBgn0030485	9.63636566625065e-10	0.396717137020423	0.722	0.489	1.17101115576278e-05
FBgn0028539	4.59516185195371e-09	0.39531907831433	0.984	0.886	5.58404068249415e-05
FBgn0035601	7.7723022569732e-19	0.394528817784068	1	0.981	9.44490170267383e-15
FBgn0020510	5.56171514002948e-11	0.394402445865654	0.984	0.863	6.75859623816382e-07
FBgn0040064	1.57647097419114e-09	0.394318218607323	1	0.975	1.91572752783707e-05
FBgn0031092	7.11569744915031e-15	0.394179209250372	0.992	0.956	8.64699554020746e-11
FBgn0043012	3.64589450331857e-14	0.393793486636458	0.992	0.975	4.43049100043272e-10
FBgn0036529	2.08794227225064e-12	0.391005049174749	0.548	0.26	2.53726744923897e-08
FBgn0028695	1.658985261819e-09	0.390903593459816	1	0.965	2.01599889016245e-05
FBgn0032729	3.31462920349362e-10	0.390194626404201	0.937	0.822	4.02793740808545e-06
FBgn0086378	8.24592063712236e-13	0.388469849824698	1	0.981	1.00204427582311e-08
FBgn0004396	8.78187536640343e-15	0.38829038192912	0.984	0.924	1.06717349452534e-10
FBgn0004921	2.59295168302415e-20	0.388177269838251	1	0.987	3.15095488521094e-16
FBgn0038981	1.39621365880447e-12	0.38745063585338	0.944	0.727	1.69667883817919e-08
FBgn0264491	4.71049038792314e-18	0.386323863382947	0.992	0.911	5.7241879194042e-14
FBgn0010215	8.09115601676358e-12	0.386220548655009	1	0.987	9.8323727915711e-08
FBgn0003435	2.59219873700131e-21	0.384577001478648	0.714	0.321	3.15003990520399e-17
FBgn0261396	5.63745766455914e-11	0.38438208680173	0.992	0.946	6.85063855397226e-07
FBgn0034418	2.04042449038066e-10	0.383575199947447	0.992	0.895	2.47952384071058e-06
FBgn0033313	1.54177903570888e-11	0.38353102600732	0.992	0.914	1.87356988419343e-07
FBgn0030968	3.98559921200304e-16	0.382943247727967	0.913	0.644	4.8433001624261e-12
FBgn0286071	3.64821589822335e-18	0.38159982756627	0.46	0.117	4.43331195952102e-14
FBgn0035028	2.91906997311181e-06	0.380166450052935	0.817	0.714	0.0354725383132547
FBgn0040324	6.80138250615362e-09	0.379862538153515	0.897	0.771	8.26504002147788e-05
FBgn0263773	2.14458533892935e-14	0.378986801030006	0.706	0.41	2.60610010386695e-10
FBgn0001104	1.18734167546483e-10	0.378955991658546	1	0.946	1.44285760402486e-06
FBgn0030479	3.2111757920351e-20	0.378811557429019	0.968	0.79	3.90222082248106e-16
FBgn0030731	3.1312351456826e-10	0.378798460457454	0.992	0.943	3.8050769490335e-06
FBgn0039505	7.52250996822055e-18	0.378492140715115	0.976	0.816	9.14135411338161e-14
FBgn0038043	1.81939182728915e-17	0.377697181694263	0.992	0.965	2.21092494852178e-13
FBgn0025693	1.64920559654852e-10	0.377347444394064	0.952	0.851	2.00411464092577e-06
FBgn0011656	9.74177213110296e-16	0.377321612789087	0.937	0.73	1.18382014937163e-11
FBgn0040153	1.74660923098601e-21	0.375662443933555	0.873	0.619	2.1224795374942e-17
FBgn0035321	5.86463031741128e-10	0.374181304528746	0.976	0.914	7.12669876171818e-06
FBgn0039328	4.07600170807415e-07	0.373304631931165	0.532	0.346	0.0049531572756517
FBgn0037680	9.29278001896758e-10	0.372981739056521	0.794	0.578	1.12925862790494e-05
FBgn0017572	3.58179636337007e-11	0.372508851958946	0.992	0.949	4.35259894076731e-07
FBgn0000097	4.40890500371146e-08	0.372016132257497	0.992	0.952	0.000535770136051017
FBgn0031126	9.35345111287002e-16	0.37127743233541	0.992	0.848	1.13663137923596e-11
FBgn0034312	8.54357254746211e-09	0.370794106679016	0.786	0.549	0.00010382149359676
FBgn0032694	3.0022177246422e-07	0.369573960943219	0.984	0.908	0.0036482949789852
FBgn0039290	9.32628316999669e-09	0.369265385053191	0.762	0.556	0.0001133329930818
FBgn0033272	5.76423871219327e-12	0.368253551874628	0.976	0.921	7.00470288305726e-08
FBgn0004227	1.14547071221462e-12	0.368043796348466	0.992	0.943	1.39197600948321e-08
FBgn0023529	2.06852583585568e-09	0.36722780923318	0.984	0.895	2.51367259573183e-05
FBgn0041585	3.24340897008622e-14	0.366963192835256	0.968	0.803	3.94139058044878e-10
FBgn0028684	3.41189304374833e-10	0.366834504437735	0.984	0.956	4.14613242676297e-06
FBgn0037703	5.3875316742703e-07	0.366025677719228	0.77	0.629	0.00654692849057327
FBgn0035237	2.53262499306827e-15	0.365515915205	0.802	0.556	3.07764589157657e-11
FBgn0034753	4.38474770168556e-11	0.363157909456351	1	0.994	5.32834540708829e-07
FBgn0033635	2.62278983897778e-09	0.362967702986815	0.992	1	3.1872142123258e-05
FBgn0261674	2.43941886005001e-15	0.362413609210904	0.929	0.667	2.96438179873277e-11
FBgn0031437	2.95393797593076e-16	0.362136504841401	1	0.962	3.58962542835106e-12
FBgn0004390	2.69022119602582e-06	0.361270783900005	0.817	0.676	0.0326915679741058
FBgn0030994	5.60578881684083e-24	0.361214843954324	0.929	0.53	6.81215457022497e-20
FBgn0008635	2.08701219046434e-08	0.361123818023724	1	0.968	0.000253613721385226
FBgn0028687	2.42930667756843e-12	0.360679152500885	1	0.975	2.95209347458116e-08
FBgn0023174	1.78457505126752e-12	0.360206261915328	0.992	0.968	2.16861560230029e-08
FBgn0033539	4.54254621948033e-10	0.359326387856376	0.937	0.737	5.52010216591249e-06
FBgn0000579	1.98866219552034e-10	0.359007993817565	0.984	0.978	2.41662229999631e-06
FBgn0035121	2.15226411797012e-09	0.358807510052285	0.992	0.987	2.61543135615729e-05
FBgn0004914	7.72081224913166e-15	0.358431486548775	0.944	0.74	9.38233104514479e-11
FBgn0033482	3.45744520224286e-08	0.358011104858001	0.968	0.905	0.000420148740976552
FBgn0004876	4.82470960848195e-14	0.357653762009047	0.857	0.613	5.86298711622727e-10
FBgn0034396	6.22331528829846e-19	0.357249213058754	0.595	0.216	7.56257273834028e-15
FBgn0011745	2.28471191312165e-09	0.356948619234923	1	0.943	2.77638191682543e-05
FBgn0036579	8.77834998120699e-08	0.356938319524502	0.833	0.619	0.00106674508971627
FBgn0032120	3.17498595615383e-12	0.356912728342602	0.937	0.73	3.85824293391814e-08
FBgn0001108	1.14110482313055e-08	0.356645308462117	0.913	0.768	0.000138667058106825
FBgn0034914	8.43115806571614e-16	0.356538763685328	1	0.971	1.02455432814583e-11
FBgn0005649	6.71552610979701e-11	0.356478245977691	1	0.956	8.16070732862532e-07
FBgn0039113	6.69400433579389e-08	0.35642161159066	0.833	0.654	0.000813455406885674
FBgn0086686	6.12417369503972e-11	0.35598060441177	0.984	0.924	7.44209587421227e-07
FBgn0034708	2.32120765276196e-07	0.355261399301976	0.992	0.93	0.00282073153963634
FBgn0267790	5.35214975341252e-10	0.35513780630939	0.984	0.968	6.50393238034689e-06
FBgn0034094	7.4311261392244e-07	0.353765432142048	0.452	0.263	0.00903030448438549
FBgn0005612	1.69876231791158e-14	0.352428699624712	0.929	0.746	2.06433596872615e-10
FBgn0043884	1.77346103481693e-09	0.351763991840528	1	0.987	2.15510984950953e-05
FBgn0038428	1.85352938831065e-12	0.351739938689101	1	0.924	2.2524089126751e-08
FBgn0051849	2.91267355741142e-15	0.35148013384859	0.603	0.26	3.53948090696636e-11
FBgn0031681	2.90643339743864e-11	0.3514501926684	0.952	0.81	3.53189786456744e-07
FBgn0015576	3.77115705314765e-06	0.350647021548381	0.675	0.524	0.0458271005098502
FBgn0262734	1.39199240342711e-14	0.348788427396284	1	0.975	1.69154916864462e-10
FBgn0024329	2.41967873455892e-08	0.348514644211031	0.889	0.708	0.0002940393598236
FBgn0086442	4.35443372737251e-10	0.345474797713232	0.968	0.848	5.29150786550308e-06
FBgn0025700	1.6604757964305e-11	0.345372265033551	0.992	0.984	2.01781018782234e-07
FBgn0039099	0.0543962280589823	0.345284681830407	0.27	0.21	1
FBgn0045823	8.99531733165673e-11	0.345176862350338	1	1	1.09311096214293e-06
FBgn0032052	6.37242073685495e-08	0.344774340580354	0.976	0.876	0.000774376567942613
FBgn0032123	4.18051508798279e-17	0.344167306046342	0.571	0.194	5.08016193491668e-13
FBgn0053523	4.24347188562085e-09	0.343737236650519	0.96	0.917	5.15666703540646e-05
FBgn0044826	1.02876731588759e-10	0.342907915786679	1	0.93	1.2501580422666e-06
FBgn0029134	1.0369622157002e-10	0.342583812196134	0.992	0.975	1.26011648451888e-06
FBgn0037580	3.6226180695414e-07	0.340322068571283	0.976	0.927	0.00440220547810671
FBgn0002524	3.43754042871576e-07	0.339703349568735	1	0.949	0.00417729912897539
FBgn0028541	2.18501269144953e-07	0.338397092596836	0.976	0.911	0.00265522742264947
FBgn0024326	4.8258110556509e-08	0.337908283030387	0.976	0.886	0.000586432559482697
FBgn0031745	9.68797638929181e-06	0.337551873364487	0.873	0.775	0.117728289082674
FBgn0033474	1.76131073014809e-09	0.337123776620837	0.937	0.81	2.14034479927595e-05
FBgn0036857	4.88811048522061e-07	0.336938036240471	1	0.965	0.00594003186164009
FBgn0039381	1.70196461776563e-12	0.336131206382746	0.992	0.975	2.06822740350879e-08
FBgn0039075	1.00171247303223e-16	0.333536689394446	0.46	0.127	1.21728099722877e-12
FBgn0265174	3.77572361143907e-08	0.332411712367987	0.913	0.737	0.000458825933262075
FBgn0061492	6.81160243535452e-09	0.332342813373461	0.992	0.94	8.27745927944282e-05
FBgn0000566	0.307245936678475	0.332230005065255	1	0.965	1
FBgn0010441	5.47107297334043e-08	0.332010092349055	0.921	0.841	0.000664844787720329
FBgn0016081	4.32217389610977e-11	0.331604630707243	0.944	0.825	5.2523057185526e-07
FBgn0038320	2.24268154510381e-07	0.331306433437672	0.984	0.949	0.00272530661361015
FBgn0002567	1.51680579477583e-07	0.330022301127769	0.516	0.305	0.00184322240181159
FBgn0035704	1.20941195983764e-06	0.32953914815433	0.683	0.483	0.014696774135947
FBgn0037973	1.3017505682554e-08	0.329381109943062	0.833	0.616	0.000158188729054396
FBgn0037472	4.78243138395862e-14	0.328940002281603	0.984	0.746	5.81161061778651e-10
FBgn0262115	5.55376426179891e-08	0.328505798863739	0.937	0.822	0.000674893433093804
FBgn0035402	1.17904589868713e-07	0.327664891305377	0.968	0.898	0.0014327765760846
FBgn0002787	8.93510493307992e-08	0.326734289213713	0.976	0.952	0.00108579395146787
FBgn0024365	8.41978137402639e-07	0.326383603026082	0.968	0.895	0.0102317183257169
FBgn0033735	1.29763015400186e-12	0.325769067861892	0.944	0.822	1.57688016314306e-08
FBgn0023215	3.20203698284234e-10	0.321331471556591	0.952	0.832	3.89111534155001e-06
FBgn0036133	3.83091528376821e-09	0.32064046598293	0.968	0.832	4.65532825283513e-05
FBgn0263864	6.95567493273332e-25	0.320507644876105	0.778	0.314	8.45253617825753e-21
FBgn0013305	5.81901463531043e-11	0.319415595992997	1	0.968	7.07126658482923e-07
FBgn0011747	1.84382537214243e-07	0.318464614304228	0.976	0.949	0.00224061659222749
FBgn0262512	1.7983464466696e-13	0.318278620899469	0.984	0.971	2.18535060199289e-09
FBgn0044823	3.61124988976684e-14	0.318136210667609	0.73	0.39	4.38839086604466e-10
FBgn0044323	7.00456074259659e-07	0.317904272056629	0.929	0.781	0.00851194221440337
FBgn0263380	1.92899678990417e-21	0.31774886938444	0.516	0.124	2.34411689909155e-17
FBgn0082582	7.94439323314295e-06	0.317480834809756	0.937	0.841	0.0965402665691531
FBgn0052243	1.00212132566822e-07	0.317103491299894	0.96	0.895	0.00121777783495202
FBgn0032078	7.13117080440946e-06	0.316353997044312	0.952	0.892	0.0866579876151837
FBgn0026404	1.02318137428178e-07	0.315912784012851	0.929	0.787	0.00124337000602722
FBgn0034443	4.1256910304707e-19	0.315308636448261	1	0.978	5.01353974022799e-15
FBgn0014010	7.85785260172458e-13	0.313743784668968	1	0.994	9.54886248161571e-09
FBgn0052549	5.6752907607814e-06	0.313275266378409	0.865	0.73	0.0689661333250155
FBgn0033460	1.8442898596219e-07	0.312373119836164	0.944	0.822	0.00224118103741254
FBgn0036620	1.89177524410281e-24	0.312262265736779	0.389	0.029	2.29888527663374e-20
FBgn0029685	4.64799945985196e-07	0.311699766226027	0.905	0.717	0.0056482489436121
FBgn0032524	1.49495907492383e-07	0.311608975364701	0.992	0.905	0.00181667426784744
FBgn0035142	2.56270215425082e-07	0.311134269739513	0.984	0.971	0.0031141956578456
FBgn0028523	0.000179226741631831	0.311010832793251	0.929	0.921	1
FBgn0037470	1.82642064226005e-06	0.310886639387	0.96	0.892	0.0221946636447441
FBgn0039902	1.04084568902217e-07	0.309951867705761	0.968	0.889	0.00126483568129975
FBgn0036372	8.57339290624323e-07	0.30992890439638	0.738	0.54	0.0104183870596668
FBgn0030958	2.42880016585797e-47	0.309746251876656	0.992	0.933	2.95147796155061e-43
FBgn0028479	1.0609220641215e-07	0.309618274905786	1	0.975	0.00128923249232044
FBgn0015282	2.62847135093739e-09	0.307991401141682	0.992	0.965	3.19411838565912e-05
FBgn0014007	9.10452897996617e-08	0.307964262958705	0.905	0.756	0.00110638236164549
FBgn0050466	1.60107550365428e-12	0.307726040007219	0.762	0.451	1.94562695204068e-08
FBgn0016984	3.1717908239505e-17	0.30768281821007	0.944	0.816	3.85436020926464e-13
FBgn0013717	1.43276542053834e-08	0.304905513425705	0.722	0.514	0.000174109653903819
FBgn0000115	1.93114858125746e-11	0.304793371780928	0.952	0.86	2.34673175594407e-07
FBgn0028686	3.54796321206259e-09	0.304500919543598	1	0.984	4.31148489529846e-05
FBgn0030778	2.4900176533921e-06	0.303975898484923	0.333	0.149	0.0302586945240209
FBgn0039136	2.63161934887813e-09	0.303785359737071	0.968	0.876	3.1979438327567e-05
FBgn0003206	9.32140285717158e-11	0.303620311189296	0.968	0.892	1.13273687520349e-06
FBgn0086690	6.42535362544885e-05	0.303565424186641	0.96	0.946	0.780808972564545
FBgn0038966	9.66543201267016e-06	0.30354293537779	0.921	0.829	0.117454329817968
FBgn0028953	2.00261474214533e-09	0.303483059073352	0.984	0.956	2.433577434655e-05
FBgn0000117	7.09545313654881e-08	0.303269148710051	1	0.984	0.000862239465153411
FBgn0003141	1.67167186708781e-07	0.302953789103587	0.921	0.867	0.00203141565288511
FBgn0283468	3.10382247278941e-07	0.302563890319719	0.905	0.794	0.00377176506893369
FBgn0036288	7.3562995277373e-06	0.302263493689215	0.563	0.41	0.0893937518610637
FBgn0036813	9.77438968554793e-09	0.301977338650437	0.976	0.844	0.000118778383458778
FBgn0036286	5.11244915697476e-06	0.301770047648048	0.937	0.784	0.0621264821555573
FBgn0000339	3.80562179112475e-10	0.300067100333045	0.992	0.959	4.62459160057479e-06
FBgn0015777	8.92881580322281e-07	0.299459592398868	0.976	0.816	0.0108502969640764
FBgn0031016	4.63904450010848e-32	0.299275390201959	0.921	0.511	5.63736687653183e-28
FBgn0038099	3.64563095800586e-05	0.298718448143935	0.603	0.457	0.443017074016872
FBgn0033212	2.81313924391968e-07	0.298025363928497	0.976	0.917	0.0034185268092112
FBgn0028691	8.32154892807401e-09	0.297202834841406	1	0.959	0.000101123462573955
FBgn0031670	2.62183502719227e-09	0.296654981661397	0.984	0.968	3.18605392504405e-05
FBgn0260722	5.3921531358251e-10	0.296516489142552	0.96	0.756	6.55254449065466e-06
FBgn0034368	1.84986359107659e-07	0.296371141182228	0.992	0.978	0.00224795423587627
FBgn0036576	1.25482840653993e-15	0.296070233004481	1	0.984	1.52486747962732e-11
FBgn0047178	9.17467564362169e-10	0.296034333797476	0.984	0.876	1.11490658421291e-05
FBgn0030435	3.63031501735419e-07	0.295315040622442	0.929	0.848	0.00441155880908882
FBgn0284252	0.00704035563326039	0.294863288192397	0.667	0.638	1
FBgn0037671	1.24456388527481e-09	0.29378364654128	1	0.971	1.51239403338595e-05
FBgn0266669	4.41014697001295e-07	0.293639996000668	0.786	0.6	0.00535921059795974
FBgn0026192	1.84983752168164e-06	0.292690588099691	0.849	0.759	0.0224792255634752
FBgn0032330	3.0588331878117e-12	0.291955395587652	0.984	0.771	3.71709408982878e-08
FBgn0004456	1.64617082680686e-08	0.289957315049862	1	0.892	0.000200042678873569
FBgn0015509	5.5238647479807e-06	0.2882664728985	0.984	0.93	0.0671260044174614
FBgn0030876	1.99003390454111e-11	0.286565888957034	0.857	0.746	2.41828920079836e-07
FBgn0029693	5.25979406536056e-06	0.28653780600616	0.746	0.619	0.0639170174822615
FBgn0039494	2.88304083710171e-07	0.286057110126637	0.492	0.289	0.003503471225246
FBgn0035708	5.57352200190596e-08	0.285801008706733	0.817	0.648	0.000677294393671613
FBgn0263392	1.62108463568192e-10	0.284710409690229	0.984	0.921	1.96994204928067e-06
FBgn0286567	3.39546069163463e-05	0.284653379674918	0.921	0.781	0.41261638324744
FBgn0030038	3.03220752205723e-07	0.283963906349688	0.96	0.889	0.00368473858080395
FBgn0031117	3.34592739219216e-05	0.281127721048402	0.635	0.492	0.406597096699191
FBgn0284421	2.08053902443854e-07	0.280711932485765	0.976	0.962	0.00252827102249771
FBgn0058191	4.48203312007366e-07	0.280521270113871	0.984	0.959	0.00544656664751351
FBgn0052473	4.15301304431924e-06	0.280070910699844	0.921	0.844	0.0504674145145674
FBgn0259483	9.40710247798842e-09	0.279515740846638	0.992	0.975	0.000114315109312515
FBgn0036402	3.43980419825143e-07	0.279005805591466	0.976	0.933	0.00418005006171513
FBgn0030791	2.77594177434327e-15	0.278606251073293	0.984	0.863	3.37332444418195e-11
FBgn0037719	6.1139898096356e-08	0.277914486381728	0.762	0.584	0.000742972041666918
FBgn0011640	2.45775417690214e-07	0.27784034278531	0.992	0.978	0.00298666287577148
FBgn0004419	7.20167815585404e-05	0.277806781471456	1	0.965	0.875147929499383
FBgn0038965	2.45221447024258e-06	0.277317167624928	0.881	0.787	0.0297993102423878
FBgn0028490	0.000430878169367801	0.276401903277972	0.992	0.975	1
FBgn0033886	3.81716198747111e-07	0.275858936134002	0.992	0.956	0.00463861524717489
FBgn0027280	0.000291207521106428	0.27552948137807	0.992	0.962	1
FBgn0038388	2.19587950363022e-07	0.275428202890012	0.802	0.629	0.00266843277281145
FBgn0086359	3.37732473559008e-06	0.275210916767906	0.516	0.34	0.0410412501868906
FBgn0035471	4.42532946228219e-07	0.275033282271459	0.984	0.968	0.00537766036256531
FBgn0032005	1.10507599926434e-07	0.274666337903118	1	0.968	0.00134288835430603
FBgn0035049	1.30976533481632e-09	0.274535622015201	0.857	0.603	1.59162683486879e-05
FBgn0035715	2.89730782078128e-09	0.274148697573547	1	0.94	3.52080846381341e-05
FBgn0039751	2.7407519245314e-07	0.273462982660713	0.929	0.867	0.00333056173869055
FBgn0015283	6.49618613311008e-08	0.273079838191243	1	0.949	0.000789416538895537
FBgn0031268	1.17984859729552e-08	0.272943839628656	0.802	0.575	0.000143375201543352
FBgn0034946	2.60506628357464e-07	0.272618050881077	0.921	0.794	0.00316567654779991
FBgn0037442	3.23268091408737e-05	0.272334057960018	0.96	0.886	0.392835384679897
FBgn0038651	4.2429268979883e-06	0.27216568219707	0.952	0.911	0.0515600476643539
FBgn0041210	0.000268772400285278	0.271939664531226	0.968	0.971	1
FBgn0026418	1.73833999404745e-06	0.271925414496834	1	0.975	0.0211243076076647
FBgn0036921	5.30002547462293e-12	0.271464097290359	1	0.987	6.44059095676179e-08
FBgn0031529	1.81386826710914e-10	0.269981968570112	0.992	0.911	2.20421271819103e-06
FBgn0010238	0.000796899688476657	0.269958863084827	0.619	0.559	1
FBgn0011573	1.63720682220938e-08	0.269779591869509	0.984	0.924	0.000198953373034884
FBgn0028662	6.33733031503018e-08	0.269656733272833	0.992	0.978	0.000770112379882468
FBgn0032485	1.07279427972132e-06	0.26948764108635	0.857	0.679	0.0130365960871735
FBgn0260745	1.67385301976758e-05	0.269052736376278	1	0.971	0.203406618962156
FBgn0015781	3.1936386808116e-09	0.268763219715459	0.913	0.81	3.88090972492225e-05
FBgn0027509	3.07654581153857e-05	0.2677401126195	0.865	0.759	0.373861847018167
FBgn0037279	5.58933275675518e-07	0.267179687262952	0.944	0.784	0.0067921571660089
FBgn0032444	1.35762199350157e-07	0.266960447999856	0.992	0.978	0.0016497822465031
FBgn0266465	5.86953532560629e-08	0.266945939458863	0.889	0.784	0.000713265932767676
FBgn0004177	5.47539860588161e-09	0.266900840881183	1	0.997	6.65370438586733e-05
FBgn0000490	7.04455378946962e-12	0.266875649348593	0.833	0.575	8.56054176496348e-08
FBgn0039532	1.47534715035609e-08	0.265982946207056	0.921	0.73	0.000179284185711272
FBgn0004797	2.28837795649174e-06	0.265122655413302	0.675	0.498	0.0278083689272876
FBgn0031489	0.124249838414933	0.26503229557823	0.333	0.283	1
FBgn0023175	3.27774571411309e-07	0.264197188792243	1	0.968	0.00398311659179023
FBgn0262582	1.73241742258407e-09	0.26374079678194	0.984	0.93	2.10523365192417e-05
FBgn0015229	4.71659062032999e-10	0.263361497608854	0.873	0.686	5.731600921825e-06
FBgn0037643	8.6156226541548e-05	0.262947719509174	0.984	0.952	1
FBgn0035533	7.75642047165387e-05	0.261759241403214	0.992	0.952	0.942560215715379
FBgn0264561	1.28758736594389e-05	0.261444064785264	0.976	0.94	0.156467616709502
FBgn0039714	0.000518271332029253	0.261271349743453	0.817	0.695	1
FBgn0031611	1.26553268350224e-05	0.261047833493118	0.77	0.606	0.153787531699192
FBgn0031779	6.12911843766567e-12	0.260480490541009	0.921	0.66	7.44810472545132e-08
FBgn0250753	5.94531578321106e-07	0.260083439029857	0.992	0.99	0.00722474773975808
FBgn0050115	2.56219295204191e-13	0.259840447737736	0.968	0.775	3.11357687532133e-09
FBgn0032881	9.56550290522141e-10	0.258387889046585	0.794	0.543	1.16239991304251e-05
FBgn0015331	8.83093393159003e-07	0.258095522325124	0.905	0.756	0.0107313509136682
FBgn0262740	2.67248708599628e-08	0.257136265610385	0.865	0.667	0.000324760630690268
FBgn0250746	8.88548872088744e-07	0.25697229911288	1	0.975	0.0107976458936224
FBgn0036566	6.62892047961848e-05	0.256129128552743	0.881	0.8	0.805546416683237
FBgn0026316	8.51467139381518e-09	0.255885254562177	0.96	0.892	0.000103470286777642
FBgn0022097	1.70975732462576e-06	0.25583360634436	0.992	0.968	0.0207769710088522
FBgn0005672	2.63682611562578e-05	0.255539211415094	0.944	0.892	0.320427109570844
FBgn0031544	7.53338239302009e-06	0.255217674718987	0.96	0.873	0.0915456628399802
FBgn0034854	4.72843057606423e-07	0.254667391865636	0.865	0.775	0.00574598883603326
FBgn0014075	2.81275134559939e-06	0.25290872366466	0.984	0.883	0.0341805543517238
FBgn0286898	3.67555161684499e-05	0.25261930375944	0.944	0.797	0.446653032479003
FBgn0030109	3.55293971813355e-05	0.250977696794185	0.944	0.848	0.431753234547588
FBgn0028894	6.71901709962266e-09	0.250921647096271	0.992	0.908	8.16494957946146e-05
FBgn0028685	3.26282191065839e-07	0.250598596295825	0.992	0.962	0.00396498118583208
FBgn0028992	9.81535542312868e-08	0.250529324909734	0.984	0.908	0.0011927619910186
FBgn0035802	4.52775280956252e-06	0.250333141566276	0.429	0.263	0.0550212521418038
FBgn0031310	1.30185833217897e-09	0.250292019758698	0.992	0.943	1.58201824526389e-05
FBgn0013762	8.24464478591325e-08	0.250198370999284	0.944	0.743	0.00100188923438418
