# Supplementary material for: Single-cell sequencing of tumor-associated macrophages in a Drosophila model
Source: Front Immunol. 2023 Sep 19;14:1243797. doi: 10.3389/fimmu.2023.1243797 (PMC10546068; doi:10.3389/fimmu.2023.1243797)
Supplement: Supplementary file 4 [file Table_3.xlsx]

## Sheet: Sheet1
	p_val	avg_log2FC	pct.1	pct.2	p_val_adj
FBgn0003377	5.82718862544322e-46	6.75537171058795	0.721	0.053	7.0811996176386e-42
FBgn0039685	2.28944851404735e-25	5.60088558492734	0.803	0.266	2.78213783427034e-21
FBgn0000640	1.65553394889425e-31	5.47484293446426	0.754	0.147	2.01180485469629e-27
FBgn0003375	2.99062999711995e-46	5.27848628896739	0.721	0.05	3.63421357250016e-42
FBgn0085195	2.82566974103679e-36	5.13247597954064	0.738	0.105	3.43375386930791e-32
FBgn0050035	2.15643768750432e-08	5.11054662676473	1	1	0.000262050307785525
FBgn0003378	5.97628523813967e-46	4.77927522774437	0.721	0.053	7.26238182138733e-42
FBgn0028396	3.22476782746644e-45	4.70545351116017	0.721	0.053	3.91873786393722e-41
FBgn0033926	2.88083137103787e-18	4.57972197398774	0.885	0.689	3.50078628208522e-14
FBgn0002563	1.40404796893528e-22	4.33784563409975	0.803	0.321	1.70619909185016e-18
FBgn0036467	4.60905170221925e-48	4.29012878764161	0.721	0.045	5.60091962853683e-44
FBgn0002562	6.45647684904817e-32	4.14472573766234	0.754	0.139	7.84591066696334e-28
FBgn0002564	2.06372507499572e-29	4.07263542957094	0.738	0.155	2.5078387111348e-25
FBgn0053309	1.57586504660168e-11	3.91912970815908	0.541	0.947	1.91499120463036e-07
FBgn0000639	3.21247204281689e-34	3.86038163725452	0.721	0.105	3.90379602643109e-30
FBgn0267910	2.2946896911201e-18	3.84663718959412	0.951	1	2.78850691264914e-14
FBgn0015010	9.82932940495903e-48	3.83816349750313	0.738	0.05	1.19446010929062e-43
FBgn0029990	2.32791099222649e-38	3.78446314990966	0.721	0.082	2.82887743775363e-34
FBgn0037386	3.09434397645237e-11	3.73432629342463	0.377	0.082	3.76024680018492e-07
FBgn0263762	1.5463141343889e-47	3.63269761305334	0.721	0.045	1.87908093610939e-43
FBgn0031277	1.85794437605626e-47	3.52425219286669	0.721	0.045	2.25777400578356e-43
FBgn0266261	1.42923784378239e-47	3.51361345500117	0.721	0.045	1.73680982776436e-43
FBgn0003886	3.42827764227159e-06	3.41141689293588	0.803	0.447	0.0416604299088844
FBgn0040565	1.71739030112731e-47	3.39845174202385	0.721	0.045	2.08697269392991e-43
FBgn0030040	8.84485544634685e-16	3.39265615848083	0.803	0.258	1.07482683384007e-11
FBgn0002565	4.13107617248129e-31	3.38433620573991	0.738	0.142	5.02008376479927e-27
FBgn0032897	1.35391045790569e-36	3.37834562158929	0.787	0.139	1.64527198844699e-32
FBgn0038523	1.89147985896331e-46	3.31044171308883	0.721	0.045	2.29852632461221e-42
FBgn0283461	5.50666739807194e-35	3.10312541507371	0.738	0.111	6.69170222213702e-31
FBgn0262741	3.09381304051599e-06	2.97652474169985	0.426	0.821	0.0375960160683504
FBgn0038165	0.396728156967233	2.96443125895312	0.984	0.934	1
FBgn0085307	3.47075340724901e-48	2.90039685006228	0.754	0.055	4.21765954048899e-44
FBgn0040827	2.04041746344099e-18	2.89270622343354	0.803	0.358	2.47951530157349e-14
FBgn0053225	7.73972569728953e-17	2.88688210508527	0.656	0.145	9.40531466734623e-13
FBgn0002868	8.61785607495651e-17	2.83011911560301	0.82	0.603	1.04724187022871e-12
FBgn0036471	2.17431349621954e-47	2.81684460245995	0.721	0.045	2.64222576060599e-43
FBgn0010038	8.06964158900748e-47	2.72972007496124	0.754	0.061	9.80622845896189e-43
FBgn0039682	4.5809383828844e-45	2.72214136923965	0.754	0.063	5.56675632288112e-41
FBgn0261560	2.36259465511749e-21	2.63370285869627	0.82	0.345	2.87102502489877e-17
FBgn0033137	7.27888211690528e-27	2.60833072508724	0.721	0.161	8.84529754846329e-23
FBgn0032773	9.68199494566517e-45	2.5960073442997	0.721	0.053	1.17655602579723e-40
FBgn0033721	4.55882960771522e-46	2.56182089434089	0.721	0.045	5.53988973929553e-42
FBgn0032422	6.09161787772638e-24	2.53680064652361	0.492	0.053	7.40253404501309e-20
FBgn0040732	2.32812611029365e-36	2.5207160477454	0.754	0.105	2.82913884922885e-32
FBgn0034290	1.39628404541636e-40	2.49504099827208	0.721	0.074	1.69676437198996e-36
FBgn0051496	1.7630243560332e-47	2.35444703256458	0.721	0.045	2.14242719745154e-43
FBgn0040393	2.29125839134048e-47	2.33186713747693	0.721	0.045	2.78433719715695e-43
FBgn0030105	5.0553207788541e-29	2.32505736261015	0.754	0.174	6.1432258104635e-25
FBgn0034140	3.64216069457044e-21	2.30355616638386	0.754	0.247	4.42595367604199e-17
FBgn0039239	1.06964926169454e-44	2.20438529882863	0.721	0.053	1.29983778281121e-40
FBgn0051313	7.63924769515564e-34	2.1504202088588	0.787	0.15	9.28321379915314e-30
FBgn0085308	1.7630243560332e-47	2.15009962631109	0.721	0.045	2.14242719745154e-43
FBgn0033821	6.94302300178664e-41	2.09727101976197	0.787	0.092	8.43716155177112e-37
FBgn0015872	1.36679355047848e-37	2.09672366920051	0.754	0.084	1.66092752254145e-33
FBgn0031558	3.13888271141166e-43	2.03374744363549	0.721	0.061	3.81437027090745e-39
FBgn0032400	5.6113903378135e-12	2.02498049232813	0.934	0.966	6.81896153851097e-08
FBgn0087002	4.5898301927134e-14	1.9853925240865	0.77	0.382	5.57756165018532e-10
FBgn0085753	1.39941041316281e-17	1.98534927067067	0.934	0.876	1.70056353407545e-13
FBgn0026415	6.19998423879715e-43	1.97765081201541	0.721	0.055	7.5342208469863e-39
FBgn0030041	4.61784410518686e-34	1.93223322824558	0.721	0.103	5.61160415662307e-30
FBgn0058469	1.42861210158056e-25	1.91719990957459	0.967	0.782	1.73604942584069e-21
FBgn0033367	1.18611934379521e-11	1.91120801786876	0.852	0.397	1.44137222657994e-07
FBgn0032824	7.00111214159505e-45	1.89865510185089	0.721	0.053	8.5077514744663e-41
FBgn0053126	1.28492851605602e-22	1.89461151540433	0.77	0.234	1.56144513271127e-18
FBgn0038353	9.48410367613695e-08	1.79482816329499	0.902	0.734	0.00115250827872416
FBgn0259745	0.0692044185424656	1.771277575662	0.984	0.982	1
FBgn0038088	5.48884292170641e-25	1.77005256839844	0.82	0.242	6.67004191845763e-21
FBgn0031037	4.69247815941808e-12	1.76410939260887	0.787	0.776	5.70229945932485e-08
FBgn0013733	0.957276808632383	1.76284755383938	0.951	0.979	1
FBgn0034901	3.21976684494472e-47	1.75592479875002	0.721	0.045	3.91266066997683e-43
FBgn0036787	1.18090515201099e-45	1.74799195630965	0.721	0.05	1.43503594072375e-41
FBgn0035688	0.00342345041682171	1.73103856170204	0.984	1	1
FBgn0010039	3.03145230569723e-39	1.72355862551207	0.82	0.118	3.68382084188328e-35
FBgn0001208	2.2320237828026e-47	1.72250754942753	0.721	0.045	2.71235530086172e-43
FBgn0039800	1.01314840938034e-07	1.72139612659902	0.803	0.797	0.00123117794707898
FBgn0063497	3.86331283383726e-31	1.71838185011705	0.738	0.129	4.69469775567904e-27
FBgn0030157	4.76442445091372e-47	1.71663266616268	0.721	0.045	5.78972859275036e-43
FBgn0029507	6.65317654937705e-12	1.69107205582428	0.836	0.555	8.08494014280299e-08
FBgn0034583	2.92581695049549e-16	1.69011211092905	0.885	0.958	3.55545275824212e-12
FBgn0003374	2.09813436004355e-46	1.68086783242676	0.721	0.045	2.54965287432492e-42
FBgn0014000	5.90081921117078e-46	1.67985226395188	0.721	0.045	7.17067550541473e-42
FBgn0034219	0.71490484539632	1.66858473789208	0.623	0.505	1
FBgn0039114	9.26613643548217e-10	1.64793667330618	0.754	0.458	1.12602089963979e-05
FBgn0014018	0.00582153030852134	1.61913540686234	0.869	0.811	1
FBgn0262570	1.08640579549608e-05	1.61355767892157	0.934	0.716	0.132020032268684
FBgn0033504	3.09713836244875e-25	1.6110216616903	0.82	0.192	3.76364253804773e-21
FBgn0013675	1.68106163733951e-05	1.58219102521273	0.984	1	0.204282610169498
FBgn0035049	3.49527358659339e-07	1.57207754091235	0.852	0.647	0.00424745646242829
FBgn0261847	2.12539909671082e-49	1.57158467695729	0.754	0.053	2.58278498232298e-45
FBgn0035444	1.59287883723282e-12	1.56356067012954	0.869	0.9	1.93566636300533e-08
FBgn0262577	4.74467492324445e-29	1.56272088578073	0.738	0.139	5.76572896672666e-25
FBgn0038682	2.93365698994596e-54	1.55542220304929	0.787	0.042	3.56497997418233e-50
FBgn0030443	1.57740188996378e-46	1.55190506679212	0.721	0.045	1.91685877668399e-42
FBgn0015766	8.51399198417338e-45	1.53882077743109	0.721	0.055	1.03462030591675e-40
FBgn0259950	6.86381256453898e-47	1.53351762147383	0.721	0.045	8.34090502842777e-43
FBgn0051778	2.31179243472812e-09	1.53090134268905	0.852	0.571	2.80929016668162e-05
FBgn0030102	9.6282724420157e-47	1.48764375576328	0.721	0.045	1.17002766715375e-42
FBgn0033875	4.25269138137648e-20	1.4831167000419	0.869	0.413	5.1678705666487e-16
FBgn0030396	7.59952933421498e-38	1.4740337441752	0.639	0.047	9.23494804693804e-34
FBgn0016715	5.50751570205847e-33	1.47125085733827	0.738	0.113	6.69273308114145e-29
FBgn0040609	3.07958509880916e-32	1.44483350998116	0.738	0.124	3.7423118120729e-28
FBgn0043841	1.79791137835107e-09	1.39732665283284	0.984	0.987	2.18482190697222e-05
FBgn0052280	1.67541090149287e-35	1.39706123475862	0.77	0.118	2.03595932749413e-31
FBgn0265413	2.96935723228513e-21	1.39489076726414	0.82	0.292	3.60836290867289e-17
FBgn0013676	0.000392805813764236	1.39464248190706	0.967	1	1
FBgn0264895	0.172028477597686	1.39053649568049	0.934	0.858	1
FBgn0040532	2.78189557502371e-43	1.38927920917672	0.721	0.055	3.38055950276882e-39
FBgn0036493	1.51138481249993e-33	1.38467688960886	0.721	0.092	1.83663482414992e-29
FBgn0013686	0.739294181142483	1.38133873346589	1	1	1
FBgn0003514	2.0636615396315e-10	1.3742630474167	0.934	1	2.5077615029602e-06
FBgn0005670	5.37806762978044e-43	1.36668282246348	0.721	0.058	6.53542778370919e-39
FBgn0034638	8.55713401467697e-32	1.36188740620771	0.787	0.126	1.03986292546355e-27
FBgn0035498	0.216946282839925	1.36159686348395	0.869	0.866	1
FBgn0034200	9.18057456375947e-24	1.35064384633211	0.82	0.242	1.11562342098805e-19
FBgn0035090	3.92309797838643e-42	1.34619720151374	0.705	0.053	4.76734866333519e-38
FBgn0032184	3.98363725375978e-48	1.34342816220746	0.721	0.042	4.84091599076889e-44
FBgn0264556	0.254545955795905	1.33559482378274	0.311	0.418	1
FBgn0039752	5.15240152860055e-47	1.32863827544354	0.721	0.045	6.26119833755539e-43
FBgn0262952	0.00247420311363288	1.31161812264323	0.967	1	1
FBgn0034010	5.98967966064892e-15	1.30592361653766	0.803	0.447	7.27865872362057e-11
FBgn0262035	8.19927211156911e-24	1.28762468050809	0.754	0.203	9.96375546997878e-20
FBgn0039031	3.35251326129959e-44	1.2844653447623	0.721	0.053	4.07397411513126e-40
FBgn0003205	3.02744093726401e-07	1.27088214741792	0.902	0.987	0.00367894622696323
FBgn0013678	0.0013302301555597	1.26126410056549	0.967	1	1
FBgn0036365	0.919293076380316	1.25454267787183	0.852	0.689	1
FBgn0004592	1.00228179394403e-44	1.25147475985738	0.705	0.045	1.21797283600079e-40
FBgn0013674	0.0187693875249209	1.2500101681757	1	1	1
FBgn0036422	3.27050966571808e-44	1.24926289414951	0.721	0.053	3.97432334578061e-40
FBgn0010295	1.5463141343889e-47	1.24480911507282	0.721	0.045	1.87908093610939e-43
FBgn0032652	3.96852989230073e-47	1.24460418257716	0.721	0.045	4.82255752512384e-43
FBgn0061356	1.48332441542592e-45	1.24097306908614	0.721	0.05	1.80253582962558e-41
FBgn0031913	0.000156746052709947	1.23112601095536	0.836	0.792	1
FBgn0025620	7.04498754002853e-47	1.21574790433948	0.721	0.045	8.56106885864266e-43
FBgn0052687	2.13761831801169e-29	1.20286284580445	0.738	0.134	2.59763378004781e-25
FBgn0013672	0.000404247340411498	1.20220542988516	0.951	1	1
FBgn0086347	0.911636992172443	1.19955384873272	0.869	0.913	1
FBgn0041094	0.000844514289787987	1.19955055604946	0.885	0.966	1
FBgn0020300	5.98512895965476e-41	1.19597199377262	0.721	0.063	7.27312871177246e-37
FBgn0003748	0.248221884467207	1.19412709567331	0.852	0.684	1
FBgn0010397	0.0127835967710122	1.18494632997387	0.869	0.761	1
FBgn0034117	5.30047020008865e-12	1.18339489826883	0.705	0.263	6.44113138714773e-08
FBgn0051076	1.5533512283331e-21	1.18057517941007	0.721	0.211	1.88763241267038e-17
FBgn0261258	6.15913716557495e-21	1.15500399164363	0.754	0.216	7.48458348360668e-17
FBgn0085244	3.52622093754414e-44	1.15134962300442	0.689	0.045	4.28506368330364e-40
FBgn0025454	9.35915587463182e-37	1.13822212143976	0.721	0.079	1.13732462188526e-32
FBgn0024293	2.09813436004355e-46	1.13699894665185	0.721	0.045	2.54965287432492e-42
FBgn0033366	1.2851177418531e-40	1.13316605536517	0.721	0.063	1.56167507989989e-36
FBgn0026086	0.00334023018407828	1.13073532964873	0.967	0.963	1
FBgn0031470	1.1636379118772e-37	1.12565883965637	0.803	0.118	1.41405279051317e-33
FBgn0032140	0.000287751190151975	1.11349586944877	0.869	0.987	1
FBgn0051698	3.61310138930771e-46	1.11161949077086	0.721	0.045	4.39064080828673e-42
FBgn0042135	3.11841849205433e-07	1.09808796141934	0.852	0.571	0.00378950215154442
FBgn0267519	3.93148553309481e-21	1.09736899738433	0.951	0.905	4.77754121981682e-17
FBgn0033448	1.68542730464913e-32	1.09194860981648	0.574	0.047	2.04813126060962e-28
FBgn0032322	1.029837060916e-08	1.08194177884718	0.738	0.442	0.000125145799642512
FBgn0038257	1.92707122441101e-27	1.08193923871011	0.721	0.129	2.34177695190427e-23
FBgn0040319	0.000221444949512827	1.07778088642061	0.803	0.534	1
FBgn0028983	1.2676654696813e-07	1.07573705727305	0.82	0.726	0.00154046707875672
FBgn0086691	1.15230141711968e-12	1.07275758860159	0.754	0.376	1.40027668208383e-08
FBgn0013770	8.43254121220319e-08	1.07154197839299	0.951	1	0.00102472240810693
FBgn0028526	1.12539905648436e-46	1.06951739305372	0.721	0.045	1.3675849334398e-42
FBgn0243516	1.82068584538634e-05	1.06316351515692	0.82	0.666	0.221249743931348
FBgn0037635	7.1904783566059e-36	1.06143306978723	0.738	0.095	8.73786929894749e-32
FBgn0003373	3.05568836715189e-47	1.05241389076784	0.721	0.045	3.71327250376298e-43
FBgn0036469	1.06849953915766e-51	1.05162570779438	0.77	0.045	1.29844063998439e-47
FBgn0283437	7.78239799562515e-16	1.04741612666704	0.787	0.25	9.45717004428368e-12
FBgn0004657	0.303634665520302	1.04631003976041	0.934	0.989	1
FBgn0010387	4.56635785769454e-40	1.03848682291241	0.754	0.087	5.54903806867041e-36
FBgn0054003	1.19442762247352e-11	1.02894033659514	0.787	0.634	1.45146844682982e-07
FBgn0001229	2.19709020952715e-45	1.02607416517817	0.738	0.053	2.6699040226174e-41
FBgn0052521	6.57956630826726e-08	1.02456897243386	0.869	0.8	0.000799548897780637
FBgn0033133	2.23881894587281e-40	1.02323882781184	0.738	0.076	2.72061278302464e-36
FBgn0264087	0.00528325801564352	1.02308815594516	0.295	0.632	1
FBgn0050359	4.15039512673367e-12	1.02138953573962	0.77	0.316	5.04356015800676e-08
FBgn0039464	5.28859091525734e-47	1.01839395078147	0.721	0.045	6.42669568022072e-43
FBgn0087007	6.8003427071865e-32	1.00564387428405	0.738	0.116	8.26377645777303e-28
FBgn0004242	2.00586614863172e-41	0.993026629547767	0.836	0.118	2.43752854381727e-37
FBgn0086687	0.000426284435913248	0.983250916754814	0.885	0.989	1
FBgn0038020	2.0722128672514e-05	0.979572941818907	0.82	0.774	0.251815307628391
FBgn0026602	0.00679290382834346	0.979430950658344	0.869	0.692	1
FBgn0024289	2.37089330147677e-41	0.978243481249463	0.656	0.042	2.88110953995458e-37
FBgn0040725	1.99214212697201e-46	0.976597119342067	0.721	0.045	2.42085111269639e-42
FBgn0259682	1.92695769086595e-12	0.97553284598473	0.803	0.305	2.3416389859403e-08
FBgn0040837	2.45801484425029e-08	0.975113522875452	0.754	0.376	0.000298697963873295
FBgn0030326	0.0485061381609424	0.972529205169317	0.787	0.837	1
FBgn0013949	6.54751584753013e-44	0.968486642319583	0.721	0.05	7.95654125791862e-40
FBgn0051769	5.99853895388559e-50	0.966578992878293	0.77	0.047	7.28942453676177e-46
FBgn0026374	8.90277656536206e-09	0.963650296942702	0.836	0.382	0.00010818654082228
FBgn0027527	2.65525620687142e-40	0.960645991688285	0.623	0.037	3.22666734259014e-36
FBgn0003086	4.07355875840526e-47	0.957691674711821	0.721	0.045	4.95018860321407e-43
FBgn0261363	4.26830138358245e-09	0.955971879443313	0.574	0.174	5.18683984132939e-05
FBgn0040850	8.32650100117735e-53	0.949851370815646	0.803	0.058	1.01183640166307e-48
FBgn0004635	1.98704187009415e-38	0.949648306008584	0.721	0.071	2.41465328053841e-34
FBgn0029766	3.98964174805355e-09	0.948958488691779	0.803	0.418	4.84821265223467e-05
FBgn0010395	2.33039230627426e-18	0.940716739091898	0.82	0.237	2.83189273058448e-14
FBgn0015372	5.04781317544988e-07	0.936754619208926	0.885	0.732	0.00613410257080669
FBgn0032900	2.76379290681799e-37	0.936042545678435	0.738	0.089	3.35856114036522e-33
FBgn0085446	8.00565336219777e-15	0.932688618380421	0.836	0.392	9.72846996574273e-11
FBgn0013688	0.000682259882720501	0.929991543567018	0.951	0.989	1
FBgn0004240	1.14701760073137e-45	0.923835051392317	0.689	0.039	1.39385578840876e-41
FBgn0261565	7.61936366690304e-26	0.921741482404112	0.869	0.234	9.25905072802057e-22
FBgn0014031	4.71002864310812e-39	0.906093127206978	0.721	0.071	5.72362680710499e-35
FBgn0037007	1.57571154629649e-05	0.905781859751412	0.885	0.908	0.19148046710595
FBgn0013343	0.000137108939502115	0.901307480095588	0.934	0.974	1
FBgn0039249	7.71792341543323e-10	0.899527155800926	0.77	0.439	9.37882053443446e-06
FBgn0267336	1.62385642035742e-13	0.898014492604953	0.984	0.711	1.97331032201834e-09
FBgn0034512	1.57740188996378e-46	0.886618666654356	0.721	0.045	1.91685877668399e-42
FBgn0024277	0.195137283065458	0.886193540564647	0.885	0.858	1
FBgn0040321	3.54783582866781e-43	0.884795729082782	0.721	0.055	4.31133009899712e-39
FBgn0033787	3.23624572883797e-18	0.864011739875605	0.77	0.221	3.9326858096839e-14
FBgn0003721	0.000122332047539578	0.858376230423755	0.934	1	1
FBgn0041579	1.3877163919103e-42	0.857542424880787	0.672	0.045	1.68635295944939e-38
FBgn0263118	2.03388076604972e-43	0.851462998882427	0.82	0.089	2.47157190690362e-39
FBgn0034407	2.19255051839155e-42	0.847867684074496	0.656	0.039	2.66438738994941e-38
FBgn0053494	1.17363273242213e-09	0.84681860824326	0.934	0.997	1.42619849643937e-05
FBgn0052198	1.42923784378239e-47	0.839934005107767	0.721	0.045	1.73680982776436e-43
FBgn0028543	0.00785827322696037	0.839431285891585	0.869	0.929	1
FBgn0263216	7.90889397592847e-10	0.833150857445142	0.689	0.924	9.61088795954828e-06
FBgn0035806	4.8997025252827e-36	0.832600899467295	0.738	0.095	5.95411850872353e-32
FBgn0000116	1.92921426375856e-38	0.829629185896318	0.721	0.076	2.3443811733194e-34
FBgn0031512	3.22287777522528e-47	0.827534918034315	0.721	0.042	3.91644107245376e-43
FBgn0262782	0.183315985161662	0.826410886530291	0.902	0.997	1
FBgn0052698	2.64454221989237e-29	0.825510619339245	0.738	0.129	3.21364770561321e-25
FBgn0020372	7.97747062271445e-05	0.823685031135192	0.443	0.176	0.96942223007226
FBgn0025879	3.19281650019426e-44	0.823355232366752	0.754	0.063	3.87991061103606e-40
FBgn0022709	0.00135615429580951	0.820928880412416	0.475	0.258	1
FBgn0024150	1.52409197575956e-16	0.819892122664775	0.869	0.297	1.85207656894302e-12
FBgn0000477	1.67555261329775e-32	0.817544271423977	0.721	0.103	2.03613153567942e-28
FBgn0262563	1.30999677118726e-30	0.813393576632221	0.77	0.142	1.59190807634676e-26
FBgn0267033	0.840575259160379	0.804867451845683	0.934	0.826	1
FBgn0011225	5.26725324413948e-27	0.803504844292966	0.803	0.174	6.4007661422783e-23
FBgn0259150	6.75209596192749e-07	0.80075945431334	0.377	0.787	0.00820514701293428
FBgn0000279	1.0296897569828e-42	0.800130774062468	0.721	0.058	1.2512789926855e-38
FBgn0033624	2.3778927201449e-09	0.797344630801186	0.918	0.997	2.88961523352009e-05
FBgn0038299	2.89164138787247e-18	0.794606493491228	0.803	0.245	3.51392261454262e-14
FBgn0037370	0.00256897034273107	0.785850241990685	0.869	0.939	1
FBgn0033598	8.05627153261558e-43	0.78568384005699	0.639	0.034	9.78998116643445e-39
FBgn0030869	0.070072441307609	0.779651735725189	0.82	0.808	1
FBgn0052695	1.65139136604427e-35	0.777774797901248	0.738	0.1	2.006770788017e-31
FBgn0039098	2.75106187059703e-18	0.777003452255734	0.738	0.266	3.34309038514951e-14
FBgn0033742	1.32389546567754e-42	0.776134148606414	0.672	0.039	1.60879776989135e-38
FBgn0286785	1.57603710862514e-14	0.77517095611714	0.754	0.253	1.91520029440128e-10
FBgn0036875	4.86490122101661e-43	0.772579684365824	0.721	0.055	5.91182796377939e-39
FBgn0265487	5.76384819490612e-15	0.772205560482645	0.902	0.597	7.00422832644991e-11
FBgn0030310	4.07151208120649e-13	0.770388700652186	0.754	0.342	4.94770148108213e-09
FBgn0034709	1.42435638590496e-23	0.769847220888204	0.738	0.147	1.7308778801517e-19
FBgn0000083	0.00356910682307393	0.769717827361083	0.902	1	1
FBgn0032076	2.78277388887737e-19	0.768029357007886	0.738	0.2	3.38162682976378e-15
FBgn0032304	1.78905563619339e-45	0.767580929099966	0.705	0.045	2.1740604091022e-41
FBgn0013679	0.147758753946511	0.765779919637283	0.951	1	1
FBgn0050288	2.75208262413444e-47	0.76484847522022	0.721	0.045	3.34433080484818e-43
FBgn0036364	2.23516520183434e-50	0.762152974680076	0.738	0.042	2.71617275326909e-46
FBgn0010424	4.17388700688873e-47	0.761901731703494	0.787	0.068	5.07210749077118e-43
FBgn0033032	0.681502519369417	0.759880645724612	0.869	0.839	1
FBgn0033911	0.0297803882900711	0.759015225380837	0.541	0.347	1
FBgn0015795	1.014667523529e-10	0.751022109623167	0.951	1	1.23302397459244e-06
FBgn0053493	1.54989863836236e-43	0.747400863479208	0.721	0.055	1.88343682533794e-39
FBgn0033134	5.97311285058859e-13	0.743051631178424	0.82	0.426	7.25852673603525e-09
FBgn0052672	3.08743546221375e-09	0.74288894544188	0.918	1	3.75185157368216e-05
FBgn0037720	0.178171036681167	0.738889740625336	0.836	0.711	1
FBgn0010051	0.976617236908547	0.737984198553715	0.803	0.626	1
FBgn0259238	0.0584499986829811	0.736804904257286	0.869	0.992	1
FBgn0033130	3.66934236612238e-47	0.734594573138171	0.721	0.045	4.45898484331192e-43
FBgn0030425	1.31096781489966e-23	0.733958871008057	0.623	0.1	1.59308808866607e-19
FBgn0032857	9.09895395556926e-30	0.732995901714283	0.508	0.037	1.10570488468078e-25
FBgn0039798	1.96129654329076e-36	0.731986677038718	0.721	0.079	2.38336755940693e-32
FBgn0032451	0.00575756823729795	0.731147169161197	0.836	0.921	1
FBgn0032287	2.26773456925374e-46	0.731036194095303	0.721	0.045	2.75575104855715e-42
FBgn0034443	1.24778696448134e-06	0.728873543263526	0.885	1	0.0151631071923773
FBgn0035189	2.24054410688708e-26	0.723068720590606	0.689	0.105	2.72270919868918e-22
FBgn0264002	0.588942636866779	0.722307543235472	0.18	0.253	1
FBgn0026879	5.10982815130258e-09	0.721888687562668	0.902	0.997	6.2094631694629e-05
FBgn0000253	0.725448550941416	0.720049366194963	0.934	1	1
FBgn0051414	2.1127201921071e-05	0.719197061307884	0.803	0.437	0.256737757744855
FBgn0034199	9.12000201260155e-44	0.717587740486202	0.77	0.068	1.10826264457134e-39
FBgn0250868	2.6367663913995e-07	0.717477533842719	0.869	0.989	0.00320419851882868
FBgn0263415	1.66672545846795e-40	0.715966302763977	0.721	0.068	2.02540477713026e-36
FBgn0032382	2.57208700768654e-36	0.715394906176874	0.59	0.042	3.12560013174069e-32
FBgn0264750	1.06964926169454e-44	0.712751374719385	0.721	0.053	1.29983778281121e-40
FBgn0001092	1.70584063557141e-05	0.712412436980097	0.902	1	0.207293754034638
FBgn0031070	0.0197013301669766	0.706102627861793	0.869	0.513	1
FBgn0262531	3.43698038881854e-44	0.705706237228463	0.689	0.045	4.1766185684923e-40
FBgn0030251	1.0583707381409e-43	0.704214167967091	0.689	0.045	1.28613212098882e-39
FBgn0030170	0.171633785425239	0.702855492438651	0.279	0.189	1
FBgn0264562	0.0986435979592325	0.702401890052593	0.951	0.784	1
FBgn0262116	3.84569076959046e-06	0.702058123103981	0.869	0.997	0.0467328342320633
FBgn0023526	0.650175097606078	0.701219441112408	0.869	0.795	1
FBgn0015039	6.20472519033071e-34	0.698066814639878	0.705	0.082	7.53998205128988e-30
FBgn0014141	0.121067978942848	0.697710232129541	0.967	0.995	1
FBgn0013684	0.088586464740483	0.696812385669965	0.951	1	1
FBgn0031466	6.02518329746955e-47	0.696264619951716	0.721	0.045	7.321802743085e-43
FBgn0262574	3.57468916570346e-47	0.69608571614057	0.721	0.045	4.34396227416284e-43
FBgn0013673	0.000444069336862086	0.694495385723392	0.918	1	1
FBgn0000064	0.00877087268205668	0.694428162417082	0.869	0.905	1
FBgn0034025	0.0454587431252566	0.688421906874434	0.836	0.747	1
FBgn0003557	0.00111697459919629	0.688102916240382	0.852	0.732	1
FBgn0022355	4.22445212824607e-42	0.686018822593635	0.721	0.058	5.13355422624462e-38
FBgn0040503	3.78936558228791e-21	0.684055717839609	0.82	0.242	4.60483705559627e-17
FBgn0051729	0.487393388462068	0.683009995212204	0.869	0.924	1
FBgn0266253	4.26732689226415e-17	0.680366943694863	0.328	0.029	5.18565563947939e-13
FBgn0037396	8.17825213335296e-41	0.678433234664378	0.672	0.047	9.93821199245052e-37
FBgn0031150	1.62173252689616e-06	0.677243337068446	0.902	0.461	0.0197072936668421
FBgn0035789	0.0665215031500985	0.674080759682351	0.902	0.895	1
FBgn0028381	2.3606134620422e-38	0.674076284464803	0.607	0.039	2.86861747907368e-34
FBgn0036518	0.136690379497061	0.668098086797396	0.951	0.939	1
FBgn0028703	0.0435469172090876	0.664832403992689	0.918	0.708	1
FBgn0031791	6.37532358635267e-17	0.664267114953707	0.574	0.126	7.74729322213576e-13
FBgn0035438	5.62165444417847e-05	0.66027231964242	0.852	0.987	0.683143448056568
FBgn0030519	0.000239089366685108	0.657476710343385	0.918	0.989	1
FBgn0000109	0.826363238739886	0.657215192222659	0.787	0.668	1
FBgn0259221	0.000635100112050848	0.656399958136108	0.738	0.45	1
FBgn0033204	1.37335151881451e-11	0.655054764952366	0.721	0.255	1.66889676566339e-07
FBgn0036381	4.73689314534464e-10	0.654980157353442	0.738	0.466	5.7562725502228e-06
FBgn0030114	0.00332748701749872	0.6541974089755	0.869	0.703	1
FBgn0262109	0.00234456449291156	0.653486566269526	0.967	1	1
FBgn0051715	1.04504669645382e-06	0.650542147352443	0.852	0.958	0.0126994074553068
FBgn0033304	1.32924090054148e-07	0.648997791140024	0.836	0.513	0.001615293542338
FBgn0053307	1.1940917084624e-14	0.648897677193804	0.787	0.308	1.45106024412351e-10
FBgn0010294	6.57487391201506e-46	0.648249605004625	0.689	0.039	7.9897867778807e-42
FBgn0041342	6.27831208373368e-07	0.647016534025103	0.852	0.634	0.00762940484415317
FBgn0266405	1.03251394345848e-41	0.645622690450945	0.721	0.066	1.25471094409075e-37
FBgn0015575	7.80359365576703e-11	0.642598864577352	0.82	0.345	9.48292701048809e-07
FBgn0010226	1.70837713768383e-15	0.642050041319515	0.754	0.279	2.07601989771338e-11
FBgn0036805	1.65640042052796e-05	0.64017807962332	0.902	0.989	0.201285779102558
FBgn0267508	1.03035719709229e-21	0.640017704624593	0.754	0.242	1.25209006590655e-17
FBgn0038446	3.31249546676226e-05	0.638325225436851	0.869	0.874	0.40253444912095
FBgn0260748	0.00979465086337801	0.638017890824215	0.869	0.776	1
FBgn0283427	1.10476933496996e-08	0.637886395047954	0.869	0.539	0.00013425156958555
FBgn0032156	0.00198577140248099	0.636323120702445	0.869	0.774	1
FBgn0032945	1.69812643325989e-41	0.636235769061032	0.689	0.053	2.06356324169742e-37
FBgn0041182	2.42191126532464e-22	0.635056210968417	0.754	0.161	2.9431065696225e-18
FBgn0037060	0.0801612573444161	0.633751194949123	0.705	0.45	1
FBgn0034741	1.95934802452888e-45	0.633308409951228	0.721	0.05	2.38099971940749e-41
FBgn0024947	0.0249254591233301	0.631043094113062	0.918	0.829	1
FBgn0261461	0.0400299544109893	0.629190289160776	0.902	0.847	1
FBgn0259111	2.6504405936015e-09	0.628081675182675	0.836	0.426	3.22081540934455e-05
FBgn0259227	0.68530817117938	0.621831881079679	0.607	0.629	1
FBgn0031489	7.94382037209652e-15	0.620504865130475	0.721	0.229	9.65333051617169e-11
FBgn0032614	1.28154259002062e-46	0.619258705989376	0.721	0.045	1.55733055539306e-42
FBgn0033340	5.30062992653226e-06	0.618952906993017	0.852	0.984	0.06441325486722
FBgn0263706	0.749053024507202	0.618396074741439	0.934	0.916	1
FBgn0261549	0.0100179857586919	0.610798608318981	0.836	0.492	1
FBgn0003660	2.41226400130964e-08	0.609596751840357	0.902	0.997	0.000293138321439147
FBgn0027657	4.682281519481e-11	0.609193104172806	0.82	0.324	5.68990850247331e-07
FBgn0263617	0.987439319044277	0.607912817579109	0.836	0.811	1
FBgn0033683	2.22704624871265e-05	0.607618799655384	0.836	0.932	0.270630660143562
FBgn0013680	0.410165343611552	0.607515383684504	0.951	0.966	1
FBgn0086384	0.0431904342663004	0.607290657341035	0.902	0.85	1
FBgn0037672	2.90309207531351e-28	0.605871101202984	0.77	0.155	3.52783748992097e-24
FBgn0031471	1.75924643179299e-44	0.603471767290312	0.705	0.045	2.13783626391484e-40
FBgn0050104	4.94866609795934e-33	0.603462106920372	0.672	0.079	6.01361904224018e-29
FBgn0261932	2.34066671229395e-45	0.601214187939417	0.689	0.039	2.84437818877961e-41
FBgn0028583	2.82504568092736e-47	0.601004872975485	0.721	0.045	3.43299551146293e-43
FBgn0265045	5.78604867383273e-30	0.599522291368898	0.787	0.145	7.03120634844153e-26
FBgn0085320	2.92076727244373e-45	0.596308963661401	0.705	0.045	3.54931638947362e-41
FBgn0030013	0.000365993679614408	0.594536234713201	0.77	0.518	1
FBgn0053056	0.649957894239178	0.589534720359732	0.787	0.597	1
FBgn0032955	3.62067908989702e-25	0.589175494258772	0.803	0.182	4.39984923004286e-21
FBgn0039051	1.72300181950278e-27	0.584053554459084	0.623	0.076	2.09379181105978e-23
FBgn0260955	1.08758089003419e-44	0.583276777134417	0.689	0.042	1.32162829756955e-40
FBgn0000395	5.0867575218276e-16	0.581352944675184	0.738	0.226	6.1814277405249e-12
FBgn0063493	8.18977635072453e-42	0.580160763100702	0.721	0.061	9.95221622140044e-38
FBgn0031538	1.77820180359781e-14	0.579919107670694	0.721	0.226	2.16087083173205e-10
FBgn0036043	2.90084449631498e-07	0.578977540620898	0.803	0.418	0.00352510623192196
FBgn0063923	1.21251007654474e-24	0.578706102690366	0.721	0.168	1.47344224501717e-20
FBgn0025456	2.59816569735725e-10	0.577884369979355	0.738	0.311	3.15729095542853e-06
FBgn0033968	0.188440393410179	0.577259458995398	0.852	0.753	1
FBgn0261561	1.28662191642223e-16	0.577117839496858	0.721	0.176	1.56350295283629e-12
FBgn0013749	1.28807757632105e-06	0.576998100081688	0.951	0.958	0.0156527187074534
FBgn0260442	2.68632629572819e-05	0.575320793661626	0.934	0.995	0.32644237145689
FBgn0000044	2.36411353629697e-09	0.574669996828995	0.885	0.639	2.87287076930807e-05
FBgn0032075	2.18064529241556e-43	0.573652936523707	0.721	0.055	2.64992015934339e-39
FBgn0036820	1.81890982057516e-09	0.573337399605465	0.705	0.45	2.21033921396293e-05
FBgn0032702	0.230432565239404	0.570314472601631	0.852	0.797	1
FBgn0031457	0.000931831587210666	0.566582186036729	0.836	0.679	1
FBgn0050115	0.130303606778316	0.566126954086108	0.902	0.818	1
FBgn0265194	0.275648218391822	0.565670869139423	0.689	0.503	1
FBgn0032297	1.94806726593118e-19	0.565636538790565	0.738	0.211	2.36729134155957e-15
FBgn0262529	5.39943119087932e-48	0.565433662805471	0.721	0.045	6.56138878315655e-44
FBgn0033402	0.0086868292619633	0.565181398229212	0.885	0.824	1
FBgn0031968	4.7878780286714e-16	0.565143777521531	0.705	0.226	5.81822938044149e-12
FBgn0267704	0.00680792566836611	0.564948527191737	0.639	0.366	1
FBgn0040777	0.290592735406186	0.564563194826001	0.902	0.979	1
FBgn0038652	4.18245530194448e-21	0.562546315545969	0.754	0.184	5.08251968292293e-17
FBgn0031563	5.67756884723347e-46	0.559863880926624	0.721	0.047	6.89938166315811e-42
FBgn0035165	7.46321931401152e-05	0.558992364341582	0.885	0.992	0.90693041103868
FBgn0039690	0.00059758615068671	0.557462834504695	0.803	0.547	1
FBgn0029994	2.51840773817216e-43	0.557449817736095	0.672	0.042	3.06036908342681e-39
FBgn0033631	6.5607384768317e-43	0.556887453173542	0.738	0.063	7.97260939704589e-39
FBgn0004108	0.668362278725033	0.556610726619776	0.803	0.684	1
FBgn0035679	0.373198326389223	0.556546863007502	0.869	0.913	1
FBgn0010415	0.00310169679293199	0.556056192709547	0.902	0.879	1
FBgn0034245	0.00232765929967888	0.555369474853756	0.885	0.995	1
FBgn0052675	0.0202305506279248	0.553505397238549	0.869	0.613	1
FBgn0262699	0.0212573097668388	0.552952807748106	0.803	0.5	1
FBgn0039155	8.66959444052379e-33	0.552693107302526	0.705	0.087	1.05352911641245e-28
FBgn0085390	3.22618437493277e-14	0.550281040572716	0.623	0.153	3.92045925241831e-10
FBgn0085453	0.00213247105263127	0.549347935964682	0.787	0.666	1
FBgn0262881	0.000194401554309484	0.547752083887045	0.885	0.987	1
FBgn0266737	1.04534410149211e-31	0.5469233300582	0.705	0.095	1.27030215213321e-27
FBgn0286516	0.00098087292063733	0.546488644110556	0.951	1	1
FBgn0034408	1.90517856010142e-35	0.545950405772121	0.787	0.097	2.31517298623524e-31
FBgn0000163	0.0667070426209457	0.545808059604638	0.918	0.703	1
FBgn0031560	4.49681406782207e-46	0.545807643129396	0.721	0.05	5.46452845521738e-42
FBgn0002719	3.14783388700115e-06	0.545653716145371	0.836	0.413	0.038252477394838
FBgn0031689	7.5234717538276e-46	0.543886184690785	0.82	0.082	9.1425228752513e-42
FBgn0036262	0.0112373149989984	0.542201716473379	0.852	0.855	1
FBgn0053774	1.66255443892548e-07	0.541404203819153	0.803	0.968	0.00202033615418224
FBgn0033127	8.81568773346317e-42	0.541390668156329	0.738	0.068	1.07128237337045e-37
FBgn0032191	0.313809015769897	0.540187438296034	0.902	0.795	1
FBgn0014865	8.49541667250806e-38	0.538868590732924	0.689	0.066	1.03236303404318e-33
FBgn0001258	9.93706683974225e-44	0.536700875012473	0.721	0.053	1.20755236236548e-39
FBgn0052570	2.21384719063427e-26	0.534009057863444	0.77	0.124	2.69026710605876e-22
FBgn0266719	8.29051584666939e-16	0.532469606438435	0.754	0.213	1.00746348568726e-11
FBgn0038074	3.21119236975292e-45	0.529866108592031	0.689	0.039	3.90224096772375e-41
FBgn0040007	0.00046062720547618	0.529836638571212	0.918	1	1
FBgn0037906	6.15359829055622e-35	0.529697739066023	0.721	0.092	7.47785264268392e-31
FBgn0005624	0.144651075547521	0.528540713453685	0.836	0.705	1
FBgn0285926	0.0761876948559042	0.526408868356957	0.967	0.995	1
FBgn0031468	8.44941096108979e-48	0.525663631948386	0.721	0.045	1.02677241999163e-43
FBgn0029131	0.0360921830643569	0.52437362136515	0.934	0.687	1
FBgn0285963	3.26318323217171e-21	0.523021748232261	0.738	0.163	3.96542026373506e-17
FBgn0037918	0.191945027248665	0.522719093894494	0.689	0.611	1
FBgn0024196	0.000399201797013522	0.522360126788658	0.852	0.984	1
FBgn0036913	0.784946646475021	0.521698458178803	0.852	0.668	1
FBgn0036264	1.50626502382342e-47	0.520653255064448	0.721	0.045	1.83041325695022e-43
FBgn0001234	0.0180188184238437	0.519611337309817	0.967	1	1
FBgn0005612	0.0227738786748866	0.518778938679797	0.934	0.776	1
FBgn0039297	8.99323121902785e-41	0.518078237055307	0.639	0.039	1.09285745773626e-36
FBgn0086708	1.94207130312055e-46	0.517454899591395	0.754	0.055	2.3600050475521e-42
FBgn0000256	0.00445108916633677	0.517390242383235	0.902	0.708	1
FBgn0013681	0.241823464477344	0.516283562651587	0.934	0.997	1
FBgn0038214	2.83242234374618e-44	0.515903044446594	0.77	0.068	3.44195963212036e-40
FBgn0039428	1.25339424999414e-47	0.515658989517697	0.721	0.045	1.52312469259288e-43
FBgn0083972	4.93304008403693e-41	0.514318318611959	0.738	0.071	5.99463031012167e-37
FBgn0023477	0.52559870061138	0.512287606905982	0.869	0.989	1
FBgn0010825	0.000826775455816874	0.511915881716533	0.852	0.863	1
FBgn0034538	1.30933082278942e-39	0.511785088802684	0.672	0.055	1.5910988158537e-35
FBgn0034914	0.0454435696508766	0.511398055324204	0.918	0.989	1
FBgn0050069	1.22261994800818e-36	0.5111564940567	0.77	0.1	1.48572776081954e-32
FBgn0263346	1.76629431853208e-07	0.510255795723608	0.852	0.474	0.00214640085588018
FBgn0016694	0.0121462916222671	0.50946377997388	0.852	0.584	1
FBgn0053526	0.0753776948669142	0.509242769233542	0.918	0.971	1
FBgn0032638	2.98221169793861e-05	0.508868609067589	0.77	0.466	0.3623983655335
FBgn0038595	7.13148451659476e-38	0.508830729181283	0.656	0.05	8.66617998456595e-34
FBgn0037819	3.89580642866316e-45	0.508568409514259	0.738	0.053	4.73418397211147e-41
FBgn0030964	2.38019040668757e-28	0.50527842937328	0.705	0.118	2.89240738220674e-24
FBgn0032639	7.44398570739644e-22	0.505259597180746	0.803	0.192	9.04593143162816e-18
FBgn0086370	0.177205902074201	0.50267703447901	0.787	0.626	1
FBgn0052103	0.147752205828946	0.502447709599308	0.852	0.871	1
FBgn0052068	0.00165079785509148	0.496604720171761	0.836	0.829	1
FBgn0267252	0.0159084538721061	0.496332778345632	0.902	0.692	1
FBgn0062961	5.20864908906513e-37	0.496161546041296	0.639	0.053	6.32955037303194e-33
FBgn0004636	0.017835199903946	0.495580988176892	0.918	0.997	1
FBgn0033889	0.0902648352186851	0.495353545012418	0.902	0.9	1
FBgn0028527	5.3957394758048e-48	0.494408016586077	0.754	0.05	6.55690261099799e-44
FBgn0010238	6.32982444563927e-05	0.493247699361759	0.82	0.537	0.769200266634084
FBgn0033387	0.22648795950206	0.491675150404542	0.803	0.605	1
FBgn0031547	0.00893580986908773	0.48960607548208	0.852	0.518	1
FBgn0037730	2.50070959887319e-20	0.488788955727394	0.59	0.103	3.03886230455071e-16
FBgn0003475	8.6283057412075e-13	0.487809229970376	0.803	0.287	1.04851171367154e-08
FBgn0027560	5.59044873329194e-44	0.48693146748033	0.689	0.045	6.79351330069636e-40
FBgn0030160	6.42131625246963e-52	0.486003899457767	0.787	0.05	7.80318351000109e-48
FBgn0020251	0.000577217464817193	0.484851187903872	0.672	0.35	1
FBgn0035708	0.0664420710043119	0.484332908512758	0.754	0.687	1
FBgn0004387	0.8759273738499	0.482199929850625	0.836	0.771	1
FBgn0004607	1.4094100324088e-19	0.480989300931505	0.541	0.087	1.71271507138317e-15
FBgn0039209	0.18287679837116	0.479690898160712	0.885	0.674	1
FBgn0066084	0.378056472283323	0.479500697204803	0.951	1	1
FBgn0266711	0.00021133809662407	0.479122232403563	0.869	0.995	1
FBgn0039022	3.41432272383685e-31	0.478515968511699	0.77	0.137	4.14908497400654e-27
FBgn0260747	0.106842150484656	0.478507532854983	0.885	0.987	1
FBgn0038079	7.53455977308967e-48	0.477338910964442	0.721	0.042	9.15599703625857e-44
FBgn0004397	0.0106034335988963	0.477293315826271	0.82	0.832	1
FBgn0263773	2.73466430241103e-07	0.477176638428134	0.852	0.437	0.00332316406028988
FBgn0260008	0.0349662042374931	0.475246585712489	0.885	0.995	1
FBgn0030261	6.35928543379181e-40	0.472093062438063	0.639	0.045	7.72780365914381e-36
FBgn0028988	3.37375322713361e-26	0.470503352184733	0.738	0.137	4.09978492161276e-22
FBgn0285925	1.00411993165064e-24	0.46929718283429	0.738	0.137	1.22020654094185e-20
FBgn0259716	7.20810371976399e-38	0.468995376717897	0.689	0.063	8.7592876402572e-34
FBgn0032264	1.05418022500509e-31	0.466837596027174	0.689	0.082	1.28103980942619e-27
FBgn0028537	1.38539009066675e-46	0.465855891935401	0.721	0.045	1.68352603817824e-42
FBgn0033033	2.26987556707392e-21	0.465281936666732	0.508	0.066	2.75835278910823e-17
FBgn0038147	3.11244191849902e-44	0.464740266696673	0.721	0.053	3.78223941936001e-40
FBgn0263930	3.62478496459722e-22	0.464252884887832	0.787	0.192	4.40483868897855e-18
FBgn0015794	0.0221448606433255	0.463986729397173	0.951	0.976	1
FBgn0042185	5.59154348341897e-08	0.463839325248282	0.803	0.382	0.000679484364105073
FBgn0013683	0.058453465851053	0.463498456860287	0.902	0.863	1
FBgn0004431	1.81662528631414e-35	0.462760961871464	0.623	0.047	2.20756304792894e-31
FBgn0032684	9.85167229448075e-39	0.460926657672924	0.639	0.045	1.1971752172253e-34
FBgn0033221	4.26315587177482e-35	0.460312708086999	0.689	0.079	5.18058701538076e-31
FBgn0033437	1.82049076069946e-22	0.460076702389507	0.689	0.147	2.21226037240199e-18
FBgn0025628	0.004787208797163	0.459853225643703	0.836	0.753	1
FBgn0037126	1.95794947772501e-47	0.458848022790203	0.721	0.045	2.37930020533143e-43
FBgn0039300	0.46013325117562	0.457795449337397	0.967	1	1
FBgn0036663	1.13973192964204e-16	0.455123027838734	0.59	0.132	1.385002240901e-12
FBgn0262142	1.0555777989945e-16	0.4550564106806	0.738	0.3	1.28273814133812e-12
FBgn0051712	0.0316389768948273	0.454999692903406	0.852	0.837	1
FBgn0038455	2.61398269188134e-06	0.45407294668655	0.836	0.568	0.0317651176717421
FBgn0034417	2.70040557888659e-06	0.453079283785319	0.328	0.1	0.0328153285946298
FBgn0033906	0.000718195541549745	0.45287155715072	0.934	0.997	1
FBgn0039678	4.24038047508601e-36	0.451784045776886	0.623	0.05	5.15291035332452e-32
FBgn0010434	0.813907793443713	0.451606987544874	0.934	0.987	1
FBgn0261261	0.00295780280470361	0.4510698580872	0.311	0.145	1
FBgn0033132	2.81811405311926e-16	0.449972174911544	0.689	0.192	3.42457219735052e-12
FBgn0027580	6.27935954961079e-27	0.448884711305164	0.656	0.103	7.63067772468704e-23
FBgn0036449	9.74080496605438e-15	0.448552864261125	0.754	0.226	1.18370261947493e-10
FBgn0020521	1.76962008796021e-48	0.448298672970034	0.721	0.039	2.15044233088925e-44
FBgn0047135	0.0131599842210804	0.447991149448833	0.951	0.992	1
FBgn0029762	3.78181527625183e-40	0.445843703927885	0.656	0.05	4.59566192370122e-36
FBgn0243512	0.225643092171438	0.445826225691992	0.852	0.879	1
FBgn0037750	8.3200209476066e-29	0.445575553672482	0.59	0.063	1.01104894555315e-24
FBgn0013981	3.57110150330533e-05	0.445151076551268	0.934	1	0.433960254681663
FBgn0032218	2.42993202187717e-46	0.445067312831926	0.754	0.055	2.95285339298514e-42
FBgn0013305	0.0238382645508514	0.442500774167673	0.918	0.987	1
FBgn0083975	9.63354680090055e-06	0.442271053152716	0.803	0.361	0.117066860724543
FBgn0043577	8.03292663967553e-40	0.44118661263951	0.623	0.037	9.76161245253371e-36
FBgn0046302	1.6729320220418e-47	0.441027552785345	0.721	0.045	2.03294699318519e-43
FBgn0003218	6.84092855362375e-10	0.440365608044293	0.672	0.229	8.31309637836359e-06
FBgn0001091	0.0269586115452779	0.438573313567423	0.918	0.982	1
FBgn0010435	2.68726664264878e-12	0.438561517144294	0.77	0.284	3.2655664241468e-08
FBgn0020304	0.544562756680151	0.438439139285792	0.869	0.892	1
FBgn0266418	0.00107270154446449	0.437472227735542	0.902	0.529	1
FBgn0033931	2.59843576566697e-47	0.435129872976116	0.705	0.039	3.1576191424385e-43
FBgn0004828	0.00686824462147026	0.434147795063855	0.902	0.947	1
FBgn0015229	0.212590038170121	0.433488990226674	0.885	0.716	1
FBgn0030594	8.23699370071384e-21	0.431380151141934	0.705	0.142	1.00095947451075e-16
FBgn0046876	1.03586035123281e-32	0.43095765619604	0.656	0.074	1.25877749881811e-28
FBgn0026084	0.00250090592782069	0.43053424538402	0.984	1	1
FBgn0038243	0.000147889458651146	0.429797927366166	0.869	0.905	1
FBgn0033268	2.33592816018287e-38	0.429363977930839	0.623	0.042	2.83861990025422e-34
FBgn0013759	0.109617590770462	0.429195297807587	0.934	0.889	1
FBgn0259108	1.35350646477737e-10	0.429173170222351	0.328	0.063	1.64478105599746e-06
FBgn0266084	6.33586603337071e-30	0.427073978969932	0.738	0.121	7.69934440375209e-26
FBgn0031213	0.432669977274813	0.425409432268992	0.852	0.861	1
FBgn0266377	0.142720069931812	0.423941274132306	0.852	0.8	1
FBgn0058002	8.64938727591636e-10	0.422093164668956	0.869	0.997	1.05107354176936e-05
FBgn0029896	7.35489434022461e-26	0.421187392119273	0.721	0.124	8.93766760224095e-22
FBgn0015614	0.0222396013377157	0.421134434293647	0.869	0.989	1
FBgn0030968	0.0206281582059879	0.41996776496503	0.82	0.705	1
FBgn0086656	0.000280631174876451	0.419396086194147	0.869	0.995	1
FBgn0032774	1.7470227624138e-44	0.418995852259433	0.721	0.05	2.12298206088525e-40
FBgn0030051	6.66999014670256e-44	0.418144117413702	0.705	0.047	8.10537202627295e-40
FBgn0003890	0.484229867755886	0.417882099681772	0.902	0.808	1
FBgn0037975	4.0768595246408e-30	0.41752731927107	0.656	0.084	4.9541996943435e-26
FBgn0267505	0.0716193727566213	0.417243471206991	0.934	0.947	1
FBgn0031897	1.15609730467189e-09	0.416605059188288	0.787	0.379	1.40488944463727e-05
FBgn0259481	0.106927468330637	0.415532995207812	0.934	0.942	1
FBgn0026787	0.00599049223837281	0.414713073940148	0.836	0.542	1
FBgn0034647	3.97394149032224e-21	0.414158131055984	0.738	0.158	4.82913369903958e-17
FBgn0265375	3.55960112076381e-37	0.412996704737498	0.787	0.103	4.32562728195218e-33
FBgn0029095	0.191390222472958	0.41250362282619	0.885	0.639	1
FBgn0259977	3.25201171369038e-18	0.412388812813982	0.361	0.034	3.95184463447656e-14
FBgn0052137	8.96203394416856e-31	0.412372761668124	0.689	0.1	1.08906636489536e-26
FBgn0038947	0.0266993801254349	0.411754907739051	0.902	1	1
FBgn0030306	0.00140194657354004	0.409016228063821	0.869	0.992	1
FBgn0267861	0.75979410843309	0.408816463123356	0.902	0.958	1
FBgn0039266	0.000166784415570603	0.407052250760213	0.885	0.829	1
FBgn0015570	7.18546606917941e-41	0.406087035924214	0.689	0.055	8.73177836726682e-37
FBgn0053230	8.06102137877536e-06	0.405768029168022	0.59	0.239	0.0979575317948781
FBgn0031276	2.75208262413444e-47	0.40500464382852	0.721	0.045	3.34433080484818e-43
FBgn0038420	1.04176157343582e-42	0.404983985630405	0.705	0.055	1.26594866403921e-38
FBgn0050148	0.000755862421945137	0.404689066465831	0.82	0.537	1
FBgn0040658	2.46432597473567e-10	0.403814925426551	0.705	0.289	2.99464892449878e-06
FBgn0005278	0.477881861605073	0.403592944109347	0.902	0.905	1
FBgn0034744	0.000127467600784734	0.403334317921347	0.885	0.966	1
FBgn0028833	0.000581798413732838	0.40275349327778	0.869	0.982	1
FBgn0260960	0.00469638759299235	0.402753079154133	0.902	0.866	1
FBgn0064237	3.35928790143789e-41	0.402078485104269	0.623	0.034	4.08220665782733e-37
FBgn0038877	0.111348808497287	0.401912571590074	0.869	0.687	1
FBgn0036576	0.00820857349622683	0.401804752116399	0.951	0.995	1
FBgn0264979	5.97235453245792e-11	0.401646169626471	0.754	0.292	7.25760522784286e-07
FBgn0033129	9.18775327939994e-42	0.401302549262096	0.705	0.055	1.11649577851268e-37
FBgn0259740	0.193500696276533	0.400421412433925	0.803	0.895	1
FBgn0051710	1.09247893692547e-14	0.399445404026426	0.82	0.297	1.32758040415183e-10
FBgn0003996	2.4218535407036e-27	0.399171021424568	0.689	0.103	2.94303642266301e-23
FBgn0050151	2.54245900853793e-47	0.397893576372629	0.721	0.042	3.08959618717529e-43
FBgn0031888	1.12323945028351e-30	0.39783534579502	0.721	0.103	1.36496057998452e-26
FBgn0050154	1.78905563619339e-45	0.397393922518035	0.705	0.045	2.1740604091022e-41
FBgn0036318	0.0069411626249766	0.395605372210761	0.934	0.987	1
FBgn0052446	0.0761577478416458	0.394450959347349	0.869	0.953	1
FBgn0266758	0.145064955734167	0.393438970782376	0.885	0.679	1
FBgn0039461	0.954125535377787	0.393315890173927	0.607	0.471	1
FBgn0023170	0.2501941652184	0.393244819497249	0.967	1	1
FBgn0025726	0.0215110536770132	0.392328859685864	0.803	0.476	1
FBgn0000659	1.64352578167675e-43	0.391687802848891	0.689	0.047	1.99721252989358e-39
FBgn0260954	1.45923220252878e-46	0.39111042787301	0.721	0.045	1.77325897251298e-42
FBgn0284248	0.0471907937241356	0.391066987184233	0.803	0.824	1
FBgn0030048	0.000237561943163586	0.389703535635829	0.836	0.713	1
FBgn0052528	0.302509046667575	0.38965189687324	0.869	0.932	1
FBgn0035346	0.306014177048381	0.388607158457478	0.77	0.724	1
FBgn0264294	0.00070414473623608	0.387971000960759	0.885	0.995	1
FBgn0020385	1.17817005971415e-13	0.387521808825459	0.738	0.234	1.43171225656464e-09
FBgn0035154	3.26518494340303e-44	0.385948332134073	0.689	0.045	3.96785274322336e-40
FBgn0263197	0.0432706877974624	0.385340892956671	0.918	0.918	1
FBgn0041710	0.922826410534801	0.385300823987412	0.902	0.939	1
FBgn0032587	4.25985044668884e-05	0.385200174171631	0.787	0.487	0.517657026281628
FBgn0004598	0.243583192963662	0.385101710477678	0.918	0.797	1
FBgn0031285	0.0720880845333839	0.383443541310861	0.852	0.871	1
FBgn0039915	5.0891043946393e-24	0.381025555086157	0.59	0.084	6.18427966036567e-20
FBgn0051044	0.38348316161356	0.380383185524175	0.852	0.734	1
FBgn0033051	0.0737973659178933	0.379808215999391	0.869	0.742	1
FBgn0030206	0.734929413715131	0.379627439143379	0.59	0.484	1
FBgn0016926	0.0756113842906064	0.378311970089098	0.852	0.774	1
FBgn0266973	2.25066844229338e-13	0.376460008970398	0.721	0.271	2.73501229107491e-09
FBgn0004687	0.0121386636919699	0.376113690631317	0.934	1	1
FBgn0024945	0.973711189767608	0.37611236078683	0.77	0.579	1
FBgn0035589	0.00162398038103993	0.37576210639803	0.836	0.845	1
FBgn0004396	0.656431535034016	0.370133693324377	0.918	0.945	1
FBgn0035432	0.0709658054705178	0.369952965326088	0.885	0.795	1
FBgn0031412	2.24192724829051e-35	0.36845535527279	0.639	0.058	2.72438999212263e-31
FBgn0038878	1.03463368796342e-36	0.367520288212505	0.689	0.063	1.25728685761314e-32
FBgn0040340	0.796290818092465	0.367475877742056	0.885	0.942	1
FBgn0028663	0.000322115093115461	0.3660202992743	0.885	0.995	1
FBgn0265177	0.0143848855627131	0.365815818839238	0.902	0.984	1
FBgn0260635	0.198898510915767	0.365547640034296	0.885	0.961	1
FBgn0267644	0.00230900267957998	0.365054720561862	0.639	0.658	1
FBgn0052412	1.43768671136546e-43	0.364916796873664	0.77	0.071	1.7470768916513e-39
FBgn0035083	7.19817190585462e-07	0.364786574568085	0.721	0.355	0.00874721849999454
FBgn0283472	0.811386180203982	0.364407822346166	0.984	0.963	1
FBgn0019661	0.00286647757746671	0.361766280539563	0.852	0.518	1
FBgn0259175	1.78035425983599e-06	0.360935233725082	0.852	0.497	0.0216348649655269
FBgn0050423	0.00162744769936726	0.359741131954852	0.902	0.997	1
FBgn0085421	6.58954478906318e-23	0.359581638648861	0.705	0.139	8.00761482766958e-19
FBgn0265137	0.00747216928361954	0.359394255245591	0.803	0.758	1
FBgn0031417	2.66332861348547e-31	0.35821071911024	0.656	0.074	3.23647693110754e-27
FBgn0011642	0.0450353171103582	0.35811678767523	0.902	0.879	1
FBgn0266666	0.0138335211179168	0.35809632961672	0.869	1	1
FBgn0020414	0.260131706287861	0.357425667389895	0.934	0.979	1
FBgn0029709	0.00488726835190135	0.357178047709623	0.902	0.992	1
FBgn0039923	0.976253856619977	0.356160350889551	0.934	0.934	1
FBgn0263380	0.00257740397301091	0.355694748966063	0.426	0.205	1
FBgn0031322	6.16309320437705e-21	0.355694530017838	0.689	0.145	7.48939086195899e-17
FBgn0031245	0.50869091104593	0.355608519659467	0.77	0.739	1
FBgn0040238	0.14590813648623	0.355563135071096	0.82	0.658	1
FBgn0053229	0.0369350467414436	0.355082542360828	0.902	0.737	1
FBgn0036410	5.61615203112148e-36	0.355026705929525	0.623	0.05	6.82474794821882e-32
FBgn0260450	0.00274321789312318	0.354259558366947	0.721	0.366	1
FBgn0086355	0.39823169696523	0.35405271914268	0.869	0.95	1
FBgn0033309	0.0181540698961943	0.353913932808945	0.803	0.729	1
FBgn0036759	7.77302009289234e-08	0.353790605955294	0.738	0.347	0.000944577401688277
FBgn0010235	0.778001649693725	0.352565503262344	0.967	0.982	1
FBgn0000173	0.471383778432808	0.352245699969028	1	0.997	1
FBgn0264987	1.12890236480736e-36	0.352057889372054	0.508	0.018	1.3718421537139e-32
FBgn0035237	0.00192010717143389	0.351340362970035	0.787	0.6	1
FBgn0036428	3.86057091600131e-26	0.351209355818425	0.623	0.092	4.69136577712479e-22
FBgn0032499	0.00098709204348794	0.351082073386782	0.803	0.524	1
FBgn0286511	0.00994765530979802	0.34966553498405	0.787	0.729	1
FBgn0039102	1.74909962115968e-40	0.349633103602993	0.656	0.045	2.12550585963324e-36
FBgn0262808	3.14656980986922e-32	0.349371177781257	0.656	0.074	3.82371163295308e-28
FBgn0002930	4.85697539719329e-36	0.348791296620956	0.574	0.039	5.90219650266929e-32
FBgn0031089	2.66887346221701e-47	0.347047919446012	0.705	0.039	3.2432150312861e-43
FBgn0260632	0.0565789102733108	0.346843202090464	0.852	0.695	1
FBgn0266680	0.00377309978581058	0.346750784686175	0.377	0.189	1
FBgn0026439	7.11852563963282e-28	0.346497549047802	0.492	0.039	8.6504323572818e-24
FBgn0030336	0.522901512560942	0.346493541366941	0.869	0.808	1
FBgn0015801	0.000675659312874312	0.345645575877523	0.869	0.713	1
FBgn0036728	0.200443478903419	0.34559928452994	0.918	0.997	1
FBgn0029157	0.0035348409743271	0.344043535024844	0.803	0.539	1
FBgn0030412	0.271539476283425	0.343714471037747	0.836	0.787	1
FBgn0052679	1.60511587905046e-44	0.343700915435946	0.689	0.042	1.95053681622212e-40
FBgn0015803	0.0855269092977516	0.342077554533061	0.934	0.634	1
FBgn0001104	0.483447126738916	0.341952855592927	0.918	0.968	1
FBgn0033212	0.718925473990775	0.341040076540108	0.934	0.934	1
FBgn0031559	5.87012050403098e-47	0.34071772188093	0.721	0.045	7.13337043649844e-43
FBgn0036165	0.0323884320552606	0.340336367116685	0.852	0.632	1
FBgn0261552	0.667845084983961	0.339053528476878	0.967	1	1
FBgn0039969	0.00123812408536125	0.33852851132872	0.902	0.995	1
FBgn0038294	1.06462544642697e-36	0.337946251881525	0.738	0.079	1.29373284249806e-32
FBgn0002933	1.19965940197589e-39	0.337613209216577	0.623	0.039	1.45782610528111e-35
FBgn0264494	3.97329222882031e-10	0.337416008556468	0.82	0.379	4.82834471646244e-06
FBgn0040718	1.01672166562429e-42	0.337169007183369	0.705	0.055	1.23552016806664e-38
FBgn0032820	0.00286532250076141	0.334960958783108	0.787	0.592	1
FBgn0032117	0.366462403173455	0.334507904048317	0.902	0.792	1
FBgn0053329	2.53392539131393e-18	0.333996748529002	0.295	0.018	3.07922613552469e-14
FBgn0000723	0.368178433531589	0.333995703147841	0.902	0.75	1
FBgn0028984	0.956331287859974	0.333544934493841	0.852	0.842	1
FBgn0001078	0.0033192389185559	0.333505430648453	0.689	0.389	1
FBgn0262801	0.00637597425166677	0.333394147318046	0.885	0.995	1
FBgn0034786	0.0509571321999884	0.333105535095196	0.836	0.642	1
FBgn0036448	0.0600139663546013	0.333070536311547	0.885	0.871	1
FBgn0051326	6.87097385910578e-33	0.332454156824036	0.557	0.039	8.34960743358534e-29
FBgn0262081	0.533828497489145	0.332195996685873	0.869	0.892	1
FBgn0030603	1.05025088005807e-09	0.331875731243255	0.623	0.213	1.27626486944657e-05
FBgn0033961	0.174902752475649	0.330667123466341	0.869	0.979	1
FBgn0003345	0.790369664891892	0.330177772797001	0.918	0.895	1
FBgn0020513	0.65879776179532	0.329646305029304	0.82	0.976	1
FBgn0030484	1.34980365578118e-06	0.328845066687976	0.738	0.408	0.0164028140250529
FBgn0002773	2.54267064904171e-21	0.328786623011678	0.639	0.113	3.08985337271549e-17
FBgn0033927	1.99214212697201e-46	0.328753676816673	0.721	0.045	2.42085111269639e-42
FBgn0029932	1.38524517523178e-26	0.328663234106157	0.525	0.053	1.68334993694166e-22
FBgn0035715	0.573212008257533	0.328379352272136	0.885	0.968	1
FBgn0016126	0.015212584162833	0.32808370094243	0.885	0.747	1
FBgn0003093	0.476986388011655	0.327706060392327	0.918	0.816	1
FBgn0052850	0.405820336852794	0.327519290926018	0.885	0.832	1
FBgn0053120	6.9110875709908e-32	0.327276578722776	0.525	0.037	8.39835361626802e-28
FBgn0035452	2.3903940787523e-14	0.327213752129899	0.721	0.197	2.90480688449979e-10
FBgn0035977	0.00021239135117527	0.326450703200751	0.82	0.474	1
FBgn0026869	0.00855861456536619	0.32637256922487	0.902	0.861	1
FBgn0004852	1.59493488907059e-29	0.32575032400958	0.656	0.079	1.93816487719858e-25
FBgn0033439	1.3654043423053e-43	0.325475037178552	0.689	0.045	1.6592393567694e-39
FBgn0033170	0.0104517731612828	0.325385575509426	0.787	0.634	1
FBgn0030052	0.958086675498965	0.325114547634768	0.934	0.853	1
FBgn0266851	5.03743528899011e-09	0.324829686329655	0.508	0.155	6.12149136318078e-05
FBgn0030734	0.379796590059743	0.322638306877801	0.902	0.966	1
FBgn0015521	0.57396432964363	0.322073279487567	0.967	1	1
FBgn0030056	0.00296211936564851	0.321464694138569	0.82	0.663	1
FBgn0039908	0.166051291019244	0.320640233276636	0.869	0.761	1
FBgn0085408	1.43338406217443e-40	0.320295569654284	0.656	0.045	1.74184831235437e-36
FBgn0013685	0.204853897739912	0.319998276010027	0.934	0.995	1
FBgn0036316	3.18605371024449e-05	0.319586560601652	0.836	0.487	0.38716924686891
FBgn0031830	0.0538535548186965	0.319250850840119	0.902	0.995	1
FBgn0030073	8.41529033056134e-14	0.319146184652938	0.705	0.255	1.02262608096981e-09
FBgn0038606	0.0324886599684282	0.318578757325013	0.262	0.439	1
FBgn0085359	7.21036594058008e-19	0.317805253232442	0.279	0.013	8.76203669099291e-15
FBgn0026713	0.737631099484872	0.316609060342554	0.869	0.747	1
FBgn0263133	0.660325142655171	0.315675974657823	0.639	0.513	1
FBgn0033691	4.70855189746633e-06	0.315163019748313	0.836	0.995	0.0572183226580108
FBgn0053519	1.57397316805394e-25	0.314418981576125	0.508	0.053	1.91269219381915e-21
FBgn0038890	0.312302480770928	0.314379194912815	0.754	0.529	1
FBgn0030615	3.48284180264827e-37	0.314250407172374	0.656	0.055	4.23234935857818e-33
FBgn0035539	1.21514920017064e-30	0.314128536871702	0.508	0.034	1.47664930804736e-26
FBgn0036782	1.13752860471195e-38	0.313427411885663	0.623	0.042	1.38232476044596e-34
FBgn0015037	7.98789204897068e-32	0.31289199324399	0.525	0.037	9.70688641790917e-28
FBgn0262613	1.11662884029992e-46	0.312627432395239	0.689	0.037	1.35692736673246e-42
FBgn0030790	0.790416446837523	0.312538541008112	0.885	0.721	1
FBgn0000376	0.229520719169027	0.311735470311601	0.656	0.439	1
FBgn0019660	1.06005867473161e-05	0.31070929236542	0.721	0.295	0.128818330153385
FBgn0038627	3.64229650499375e-10	0.310630638242299	0.721	0.282	4.42611871286841e-06
FBgn0262811	5.8836057255978e-40	0.310405297558577	0.623	0.039	7.14975767774644e-36
FBgn0045866	0.314964907668007	0.31030477453477	0.934	0.997	1
FBgn0262141	0.0972093705477937	0.309983943673573	0.82	0.566	1
FBgn0033446	5.38644065617299e-30	0.308509736956786	0.705	0.1	6.54560268538142e-26
FBgn0028427	0.650876949585286	0.308219958793908	0.885	0.913	1
FBgn0040285	0.390473246510425	0.307991748274679	0.918	0.989	1
FBgn0021764	3.23546758815071e-13	0.307947857256793	0.787	0.274	3.93174021312075e-09
FBgn0031975	2.38276807961842e-44	0.307916561136853	0.672	0.042	2.89553977035231e-40
FBgn0267624	0.166501769568243	0.30732279650397	0.803	0.611	1
FBgn0030529	0.665448082401911	0.306463618746248	0.902	0.945	1
FBgn0038881	0.324668980794486	0.305920765907428	0.77	0.558	1
FBgn0026323	0.0363857740031118	0.305775919493922	0.82	0.713	1
FBgn0034639	3.39158735061794e-38	0.304866595222386	0.639	0.05	4.12145694847092e-34
FBgn0050091	1.54609762338498e-33	0.30478210459733	0.607	0.053	1.87881783193743e-29
FBgn0037890	0.119390343883482	0.30448761595666	0.869	0.918	1
FBgn0085427	1.03354701010833e-28	0.304372401553488	0.459	0.029	1.25596632668365e-24
FBgn0053169	1.29519477279789e-22	0.304290831208067	0.705	0.158	1.573920687904e-18
FBgn0004057	1.3992137347025e-11	0.304255308052662	0.754	0.268	1.70032453041048e-07
FBgn0032029	3.69706104642018e-19	0.303338817905801	0.705	0.155	4.49266858360981e-15
FBgn0024984	0.0156558059916647	0.303324340616089	0.279	0.139	1
FBgn0044812	7.59645891049968e-44	0.302877748982433	0.689	0.045	9.23121686803921e-40
FBgn0003209	0.0241737591513133	0.302540713509462	0.885	0.716	1
FBgn0038679	3.74326754148618e-26	0.302471134816941	0.525	0.053	4.54881871641401e-22
FBgn0035312	0.00089096554033877	0.301766389901426	0.803	0.516	1
FBgn0041087	6.33137237933706e-18	0.301028017173277	0.377	0.042	7.6938837153704e-14
FBgn0037963	0.572522460085411	0.300563620014642	0.607	0.511	1
FBgn0029685	0.0763917309467601	0.300274298072848	0.869	0.755	1
FBgn0001624	0.0250070589763115	0.300003252131418	0.885	0.863	1
FBgn0265991	0.284611998631206	0.299687449390862	0.902	0.929	1
FBgn0263929	0.0344231507437871	0.29939549590986	0.869	0.747	1
FBgn0262005	7.69836236118771e-37	0.299161829841524	0.525	0.021	9.3550499413153e-33
FBgn0005660	0.057345868340733	0.298517404870521	0.721	0.603	1
FBgn0001291	0.546627844337307	0.29772413108648	0.885	0.976	1
FBgn0032025	1.17072130135659e-16	0.297400695442107	0.311	0.026	1.42266052540853e-12
FBgn0266591	5.39713667120429e-43	0.297336735731086	0.656	0.039	6.55860048284746e-39
FBgn0014869	0.0433527776401423	0.296960637997233	0.836	0.85	1
FBgn0259938	0.121799252248023	0.296872227860653	0.918	0.782	1
FBgn0261397	0.0363899883549635	0.296849267700451	0.754	0.455	1
FBgn0040070	0.00719304375602915	0.296761603224829	0.885	0.984	1
FBgn0034335	8.06140520129538e-05	0.295685736866662	0.77	0.6	0.979621960061415
FBgn0028916	5.52307601402948e-07	0.294372007327573	0.59	0.226	0.00671164197224862
FBgn0036394	1.31808326956207e-44	0.294085278821652	0.656	0.034	1.60173478917183e-40
FBgn0028540	4.21998194365437e-35	0.294053476643723	0.705	0.071	5.12812205792879e-31
FBgn0032001	0.104456518813532	0.293349232673915	0.869	0.905	1
FBgn0037261	0.00737829119161951	0.293192787293409	0.934	0.95	1
FBgn0020647	0.0382272500452307	0.293170544486796	0.934	0.7	1
FBgn0264707	0.491686530358377	0.292961212891919	0.836	0.639	1
FBgn0026197	4.0137715363581e-12	0.292505229416713	0.623	0.195	4.87753517098236e-08
FBgn0085813	4.56290952557965e-18	0.291493218174314	0.951	0.868	5.54484765548439e-14
FBgn0036205	1.92367415778312e-33	0.291347331739743	0.59	0.05	2.33764883653805e-29
FBgn0037465	0.185502247515585	0.290688593690976	0.869	0.826	1
FBgn0262124	0.338985102764077	0.290344772842164	0.934	0.974	1
FBgn0032000	0.0323991021328002	0.290062123445824	0.869	0.937	1
FBgn0033188	1.7469202583764e-08	0.2896849201284	0.836	0.389	0.0002122857497979
FBgn0003965	2.45436887158882e-43	0.289519437924524	0.672	0.042	2.98254905275473e-39
FBgn0265297	0.0652425636380569	0.289238372730642	1	1	1
FBgn0266005	0.0106985387214253	0.286974618849991	0.41	0.213	1
FBgn0263659	0.21552330400855	0.286679758030794	0.77	0.679	1
FBgn0026206	0.525470429298417	0.286191429534641	0.934	0.911	1
FBgn0264962	0.0239287540179089	0.285574676666692	0.934	0.947	1
FBgn0035253	5.71077268217558e-07	0.28513541938569	0.951	0.953	0.00693973096337977
FBgn0053978	0.972218987957346	0.285128992267134	0.852	0.621	1
FBgn0035484	1.18879485596631e-23	0.285127618587527	0.623	0.103	1.44462350897026e-19
FBgn0033483	9.65286376356528e-15	0.284929110381237	0.77	0.216	1.17301600454845e-10
FBgn0034943	6.14155957881636e-32	0.283706071844555	0.492	0.029	7.46322320017765e-28
FBgn0038681	6.82704616534007e-37	0.283318939413639	0.557	0.029	8.29622650012125e-33
FBgn0039099	1.3717842072971e-23	0.283177858108308	0.738	0.145	1.66699216870744e-19
FBgn0000636	2.53655371913116e-10	0.282887802267325	0.754	0.282	3.08242007948819e-06
FBgn0287603	0.0561343714167524	0.282795100466735	0.361	0.218	1
FBgn0036899	0.195515899519302	0.281972281159535	0.459	0.308	1
FBgn0031374	0.69705269117462	0.28150512275425	0.869	0.689	1
FBgn0261793	0.105552159749889	0.281087562785452	0.934	0.974	1
FBgn0031937	1.46797860213482e-23	0.281063419490344	0.689	0.121	1.78388759731424e-19
FBgn0051694	0.0708317486716031	0.280294233959105	0.852	0.824	1
FBgn0038470	0.63443637972818	0.279957991424104	0.393	0.303	1
FBgn0038829	0.105517768048006	0.279701858773515	0.852	0.953	1
FBgn0029825	0.978733286185509	0.279152105281706	0.869	0.766	1
FBgn0037936	1.79685958425671e-29	0.279074159392176	0.508	0.037	2.18354376678876e-25
FBgn0037341	0.241480683602577	0.278721803675917	0.852	0.671	1
FBgn0037974	1.7005800764765e-09	0.278615136684439	0.738	0.287	2.06654490893425e-05
FBgn0033000	0.145648985275688	0.278092740595034	0.902	0.995	1
FBgn0038716	3.2525675345989e-42	0.277778995457249	0.672	0.042	3.95252006804458e-38
FBgn0039316	8.18407948990479e-25	0.277512752033288	0.721	0.129	9.94529339613231e-21
FBgn0250791	0.268937589265587	0.277510919263001	0.869	0.995	1
FBgn0035099	1.18726589436759e-05	0.277280043390223	0.82	0.774	0.14427655148355
FBgn0039419	3.65360327569956e-06	0.276542074365286	0.738	0.361	0.044398587006301
FBgn0011481	0.0016601309717507	0.276240825777142	0.918	0.961	1
FBgn0036323	6.74298641327615e-39	0.276192182674945	0.623	0.042	8.19407708941318e-35
FBgn0261570	0.686147111135755	0.275932965732392	0.836	0.832	1
FBgn0037205	0.0602671498568365	0.274427055979277	0.377	0.216	1
FBgn0010768	0.0954718612618081	0.274056591243598	0.639	0.421	1
FBgn0031069	0.00269998350156344	0.273942165137086	0.852	0.534	1
FBgn0259228	0.872861741415604	0.273620193834508	0.885	0.755	1
FBgn0010113	0.0638958020777561	0.27335811375843	0.951	0.95	1
FBgn0033777	0.00843854313889908	0.273245677353392	0.885	0.942	1
FBgn0050289	1.97486324762984e-35	0.273139730598496	0.623	0.053	2.39985381851978e-31
FBgn0028887	1.09735886900026e-27	0.272667779986433	0.459	0.032	1.33351049760911e-23
FBgn0003651	1.66748747174009e-38	0.272482001462798	0.557	0.026	2.02633077565856e-34
FBgn0053196	1.05964575915077e-29	0.271923492857445	0.738	0.097	1.28768152652001e-25
FBgn0030276	0.326499998484112	0.271481764561262	0.918	0.937	1
FBgn0037814	0.000384291783706107	0.271467661076635	0.705	0.374	1
FBgn0015033	5.11693991046503e-16	0.271282552414805	0.721	0.176	6.2181053791971e-12
FBgn0032420	0.896943121029266	0.271228906738939	0.852	0.711	1
FBgn0040735	2.72871782820387e-34	0.271162044905084	0.59	0.045	3.31593790483335e-30
FBgn0261673	1.0097032436233e-43	0.271080114546007	0.656	0.037	1.22699138165104e-39
FBgn0039026	0.830915637331692	0.270860218277052	0.852	0.855	1
FBgn0027547	0.548631037792303	0.270831059350436	0.82	0.868	1
FBgn0265512	2.3512254672768e-11	0.27081808375155	0.754	0.263	2.85720918783477e-07
FBgn0261113	0.663911816579847	0.270675600279478	0.934	1	1
FBgn0003165	4.73398473901495e-06	0.270495712472024	0.951	1	0.0575273825485097
FBgn0037065	1.89878909347673e-34	0.270480474021077	0.721	0.084	2.30740850639293e-30
FBgn0039467	0.103048206702956	0.269754285308921	0.869	0.708	1
FBgn0031049	0.686846941026073	0.269182035946547	0.869	0.989	1
FBgn0260934	0.598153112808003	0.269126487027909	0.918	0.976	1
FBgn0036393	3.86335011435174e-34	0.268769986623226	0.541	0.034	4.69474305896024e-30
FBgn0038206	0.664454187937664	0.268677095680574	0.836	0.892	1
FBgn0040512	0.0756469314477684	0.268422832456485	0.902	0.979	1
FBgn0034528	0.204784492405153	0.267835847695879	0.787	0.684	1
FBgn0264324	0.000231336487600967	0.267736449995392	0.705	0.332	1
FBgn0264693	0.794222460166326	0.267715776185204	0.885	0.966	1
FBgn0001316	0.0361038039415229	0.267259502017859	0.934	0.995	1
FBgn0259923	2.01998704766647e-15	0.267195833347719	0.311	0.032	2.45468826032429e-11
FBgn0052428	0.0486042459504012	0.266934873701902	0.82	0.739	1
FBgn0017581	0.247972079426368	0.266390563526152	0.984	1	1
FBgn0023129	6.91143751176942e-06	0.266226111474706	0.803	0.413	0.083987788643022
FBgn0037217	1.60885520965299e-42	0.26592416572598	0.623	0.032	1.95508085077031e-38
FBgn0037166	7.63638070113056e-24	0.265810621642038	0.361	0.018	9.27972982801385e-20
FBgn0069923	0.00929449949466154	0.265623880485753	0.803	0.876	1
FBgn0043806	7.35392572899492e-33	0.265493503738087	0.607	0.055	8.93649054587463e-29
FBgn0039807	1.88272279356478e-37	0.265486708448955	0.607	0.039	2.28788473873992e-33
FBgn0039543	2.3387551686156e-05	0.26536748506813	0.721	0.361	0.284205528090168
FBgn0020503	0.000733549292724911	0.264761878760609	0.918	0.629	1
FBgn0051636	1.43588014373754e-41	0.264354567360857	0.59	0.026	1.74488155066986e-37
FBgn0033756	0.677072040362835	0.264253799104925	0.902	0.879	1
FBgn0262582	0.000749226665361177	0.263978109639547	0.934	0.947	1
FBgn0266723	0.52958247545562	0.263746569903188	0.869	0.826	1
FBgn0000411	6.52445085824589e-37	0.263691621487906	0.557	0.032	7.92851268294041e-33
FBgn0053138	1.17375004453924e-06	0.263687313072694	0.738	0.342	0.0142634105412408
FBgn0032726	3.15566772304943e-18	0.263573714827389	0.738	0.176	3.83476741704967e-14
FBgn0265784	0.0338294911674374	0.262778724054578	0.803	0.568	1
FBgn0035497	1.37202783652339e-07	0.262506014525345	0.852	0.403	0.00166728822694322
FBgn0250816	0.00177652600871326	0.262438868821678	0.836	0.534	1
FBgn0019890	0.26470769669289	0.262259403381486	0.869	0.811	1
FBgn0003462	0.2990795046263	0.262111281446779	0.902	0.997	1
FBgn0038172	4.19273520600214e-39	0.262088338774167	0.705	0.061	5.09501182233381e-35
FBgn0035499	0.0622225119090877	0.262000610563332	0.951	0.982	1
FBgn0051219	5.49270510724936e-19	0.261750878778519	0.443	0.053	6.67473524632942e-15
FBgn0030480	0.0261054490905355	0.261745836970556	0.902	0.897	1
FBgn0259242	2.8980612880579e-05	0.261634566427714	0.541	0.213	0.352172407724796
FBgn0027556	1.30505384320702e-33	0.260357672171199	0.639	0.063	1.58590143026517e-29
FBgn0033017	0.296861825790034	0.260296417896087	0.836	0.916	1
FBgn0040212	6.1872311712278e-10	0.26016224742077	0.738	0.287	7.51872331927602e-06
FBgn0287209	2.77697815084769e-35	0.259944472830399	0.639	0.055	3.37458384891011e-31
FBgn0262057	5.05792664675012e-29	0.259768889830344	0.738	0.108	6.14639246113075e-25
FBgn0050083	1.37144058975859e-35	0.259572079634742	0.59	0.039	1.66657460467464e-31
FBgn0050389	0.00946078673602516	0.259510476111344	0.852	0.529	1
FBgn0021967	0.408639423700859	0.258652016884361	0.902	0.997	1
FBgn0037130	0.0868239970895088	0.258535801022895	0.77	0.6	1
FBgn0038981	0.317399204322472	0.258353483475354	0.836	0.782	1
FBgn0262716	0.278666144409891	0.25611705538422	0.951	0.997	1
FBgn0052676	0.0375670927250108	0.255975994837143	0.836	0.718	1
FBgn0262976	0.0152723662560803	0.255927000940684	0.918	0.984	1
FBgn0043578	9.8860266747281e-27	0.255337966941753	0.459	0.034	1.20134996151296e-22
FBgn0031090	0.0138546490393268	0.255146223511924	0.951	0.997	1
FBgn0052264	0.00113216094446768	0.254972704758326	0.885	0.647	1
FBgn0053542	1.97470651525242e-25	0.254302430317104	0.541	0.061	2.39966335733474e-21
FBgn0039259	0.930558701468961	0.254070310029612	0.869	0.929	1
FBgn0266756	8.33629481083589e-13	0.253645998578285	0.607	0.171	1.01302654541278e-08
FBgn0000473	7.97602446701804e-16	0.253579757705091	0.311	0.029	9.69246493232032e-12
FBgn0039889	0.809567274594045	0.253185936571947	0.885	0.884	1
FBgn0024248	0.133633189686753	0.252896199426312	0.82	0.555	1
FBgn0051992	0.0119494669323721	0.251185451713119	0.934	0.955	1
FBgn0037016	8.0919035477307e-41	0.250619075366265	0.705	0.055	9.83328119120235e-37
FBgn0031494	0.0654594604587408	0.250403527910799	0.754	0.463	1
FBgn0033775	6.95255706362706e-24	0.250391325006522	0.525	0.063	8.4487473437196e-20
