# Supplementary material for: Single-cell sequencing of tumor-associated macrophages in a Drosophila model
Source: Front Immunol. 2023 Sep 19;14:1243797. doi: 10.3389/fimmu.2023.1243797 (PMC10546068; doi:10.3389/fimmu.2023.1243797)
Supplement: Supplementary file 5 [file Table_4.xlsx]

## Sheet: Sheet1
	p_val	avg_log2FC	pct.1	pct.2	p_val_adj
FBgn0283437	0.264943953168983	2.38388877965255	0.379	0.316	1
FBgn0003124	3.97841575166028e-29	2.22857912479566	0.966	0.46	4.83457082141758e-25
FBgn0261385	5.08188598515236e-28	2.11176376941461	0.966	0.465	6.17550784915714e-24
FBgn0031878	7.29341845197485e-28	1.99927653531293	0.931	0.433	8.86296210283984e-24
FBgn0086356	1.08712473272035e-27	1.97134067936633	0.914	0.413	1.32107397520177e-23
FBgn0033367	0.0428809214209664	1.91234452924515	0.552	0.446	1
FBgn0266521	9.04937138986392e-21	1.82769160867663	0.931	0.619	1.09967961129626e-16
FBgn0002924	6.17665937583736e-24	1.77402295084171	0.931	0.535	7.50587647351756e-20
FBgn0010314	2.21508122787238e-28	1.69426567561565	0.948	0.436	2.69176670811052e-24
FBgn0032848	1.4232085346015e-26	1.66731484144197	0.966	0.473	1.72948301124774e-22
FBgn0003525	8.27166955819727e-20	1.59294437191022	0.931	0.462	1.00517328471213e-15
FBgn0004379	1.12505702292524e-28	1.56513672166241	0.897	0.324	1.36716929425875e-24
FBgn0004378	7.6036627183675e-29	1.52362351107796	0.966	0.433	9.23997093536018e-25
FBgn0266420	6.64590402299507e-22	1.51469311524663	0.983	0.749	8.07610256874361e-18
FBgn0037810	1.72000870044412e-25	1.51415279979661	1	0.822	2.0901545727797e-21
FBgn0260991	2.0108351119323e-22	1.48979044451652	0.966	0.668	2.44356682802013e-18
FBgn0287720	3.20214011550816e-23	1.48634525999472	0.966	0.93	3.89124066836551e-19
FBgn0000405	2.60408710519697e-30	1.48248541403231	0.948	0.352	3.16448665023536e-26
FBgn0024227	3.96001078679654e-28	1.43093949055826	1	0.577	4.81220510811515e-24
FBgn0011692	1.23193625497957e-25	1.40491298872171	0.897	0.379	1.49704893705118e-21
FBgn0086254	1.34788554027898e-18	1.37317647284444	1	0.969	1.63795050854701e-14
FBgn0250754	1.09676433957161e-19	1.33080223604276	0.983	0.846	1.33278802544742e-15
FBgn0035499	1.22174344260636e-18	1.30085542627413	1	0.974	1.48466263145525e-14
FBgn0011703	1.17876193858647e-16	1.24576404533034	0.931	0.527	1.43243150777028e-12
FBgn0030864	1.13745221035548e-27	1.21999184276545	0.931	0.334	1.38223192602398e-23
FBgn0040232	1.71054633057709e-32	1.19691851944662	0.948	0.285	2.07865590091728e-28
FBgn0002466	5.81247653088768e-25	1.17829746351992	0.897	0.337	7.06332148033471e-21
FBgn0014861	2.39881411074736e-18	1.17786936089081	0.948	0.501	2.91503890738019e-14
FBgn0039250	3.02399397283865e-23	1.13546485729653	0.879	0.371	3.67475747579353e-19
FBgn0005655	2.23642406436902e-15	1.12908657763808	0.948	0.621	2.71770252302123e-11
FBgn0027657	1.78522984163472e-24	1.10790614104465	0.897	0.316	2.16941130355451e-20
FBgn0027552	6.50427053356958e-15	1.10125175689476	0.966	0.83	7.90398955239375e-11
FBgn0287423	4.89139960308752e-08	1.09926467120514	1	0.974	0.000594402879767195
FBgn0013272	4.24722492343317e-16	1.08609461565098	0.81	0.368	5.16122772695598e-12
FBgn0037057	1.92675004629651e-16	1.08301366310249	1	0.836	2.34138665625952e-12
FBgn0015929	5.73673787269433e-15	1.03708844593084	0.914	0.554	6.97128386289815e-11
FBgn0030241	8.17138392254578e-30	1.03603763605875	0.983	0.436	9.92986574267763e-26
FBgn0011606	2.34331566590928e-22	1.0320852450193	0.914	0.423	2.84759719721295e-18
FBgn0015396	1.25553829776823e-17	1.03055276030187	0.897	0.538	1.52573013944796e-13
FBgn0010173	1.75548665595406e-16	1.01982041003885	1	0.83	2.13326738431537e-12
FBgn0001086	4.17091137918597e-21	1.01083117113618	0.931	0.527	5.06849150798679e-17
FBgn0037746	3.17476334284186e-22	1.01067580053007	0.983	0.52	3.85797241422143e-18
FBgn0004584	1.2425586510529e-21	1.00626602598327	1	0.778	1.50995727275948e-17
FBgn0027949	2.30843903003207e-29	0.974803392707105	0.914	0.316	2.80521510929497e-25
FBgn0034249	3.42774717468845e-28	0.968360237229664	0.828	0.209	4.1653983666814e-24
FBgn0036354	6.53904224116353e-20	0.966051015128569	0.931	0.478	7.94624413146192e-16
FBgn0012036	2.01265244050147e-11	0.956176932334087	1	0.89	2.44577524569738e-07
FBgn0025457	1.10122934162471e-18	0.955493455496737	1	0.841	1.33821389594235e-14
FBgn0260985	6.30216443734127e-21	0.935764276663305	1	0.718	7.65839022425712e-17
FBgn0000140	6.86788445742682e-26	0.933372047058192	0.759	0.172	8.34585319266507e-22
FBgn0022893	4.06556321935008e-20	0.932002247492954	1	0.997	4.94047242415421e-16
FBgn0003137	2.52863188258446e-10	0.923165365285618	1	0.997	3.07279346371664e-06
FBgn0029766	4.94219425467703e-06	0.920964198284373	0.741	0.431	0.0600575445828353
FBgn0029975	5.02582758413081e-15	0.905803182996368	1	0.909	6.10738568023576e-11
FBgn0032244	1.11477682284421e-24	0.897478275060846	0.948	0.428	1.35467679512028e-20
FBgn0017577	5.09199937772874e-18	0.893606782117018	0.845	0.358	6.18779764381597e-14
FBgn0037301	1.65748737367531e-13	0.889995521421308	0.897	0.692	2.01417865649023e-09
FBgn0284442	2.22437231003823e-18	0.876689087280657	0.862	0.389	2.70305723115846e-14
FBgn0003041	4.3697009090598e-14	0.876581405882815	1	0.791	5.31006054468947e-10
FBgn0024920	3.18053843027015e-15	0.865239826002636	0.879	0.405	3.86499030046428e-11
FBgn0040309	8.68001589079114e-14	0.864945630079752	1	0.846	1.05479553104894e-09
FBgn0259876	2.96448225633694e-16	0.863375797820676	0.914	0.606	3.60243883790065e-12
FBgn0032906	6.99036137723698e-16	0.86202856224102	1	0.723	8.49468714561837e-12
FBgn0027783	4.65108699610058e-20	0.861659163530453	0.948	0.486	5.65200091766142e-16
FBgn0039680	2.93683831188078e-19	0.853238894342662	0.897	0.397	3.56884591659752e-15
FBgn0014033	1.58607754599599e-11	0.845552402988115	1	0.99	1.92740143389432e-07
FBgn0000147	4.15875483614451e-26	0.839970458963453	0.776	0.206	5.05371887688281e-22
FBgn0033458	6.12163583797524e-15	0.835335156159315	0.897	0.478	7.43901187030751e-11
FBgn0031070	1.41871054210808e-17	0.830309047695197	0.862	0.517	1.72401705076974e-13
FBgn0027565	7.41254288087182e-16	0.830232910497573	0.948	0.718	9.00772210883544e-12
FBgn0000996	2.11505819930741e-11	0.822637505221144	0.793	0.467	2.57021872379836e-07
FBgn0022213	3.11445097873526e-14	0.817159002860198	1	0.901	3.78468082935909e-10
FBgn0013269	5.29489832998749e-18	0.81578555790137	1	0.982	6.4343604506008e-14
FBgn0015391	4.90604793004475e-14	0.814109056558002	0.879	0.569	5.96182944459038e-10
FBgn0037025	2.67228605779953e-18	0.812930165713042	0.741	0.258	3.24736201743799e-14
FBgn0085466	3.91231224137158e-09	0.805788356893363	0.966	0.851	4.75424183571474e-05
FBgn0260986	3.56786201299921e-23	0.793971405438065	0.914	0.392	4.33566591819664e-19
FBgn0031886	4.70573025271274e-16	0.792965298508663	0.897	0.572	5.71840340309652e-12
FBgn0030234	5.16875329410455e-14	0.79288796314948	0.948	0.619	6.28106900299585e-10
FBgn0004167	1.42624500564028e-13	0.781673134466825	0.914	0.504	1.73317293085407e-09
FBgn0039125	4.06900886224742e-12	0.779162954569888	0.914	0.645	4.94465956940307e-08
FBgn0035888	1.13384381670535e-11	0.777571198886641	0.948	0.577	1.37784700606034e-07
FBgn0031474	4.98051994686764e-12	0.771472209560284	0.966	0.828	6.05232783943355e-08
FBgn0002183	1.45274668806197e-11	0.770116664242433	0.983	0.888	1.76537777533291e-07
FBgn0015926	3.02304934631934e-25	0.765262137518704	0.793	0.211	3.67360956564726e-21
FBgn0051431	1.23992540394784e-09	0.764419181946825	0.879	0.527	1.50675735087741e-05
FBgn0025815	9.11928565304981e-17	0.763099427706916	0.966	0.54	1.10817559255861e-12
FBgn0000052	8.55042641844968e-13	0.754338060030226	0.948	0.658	1.03904781837001e-08
FBgn0263855	1.58596924590704e-15	0.753385121834192	0.914	0.465	1.92726982762623e-11
FBgn0030268	1.86501125776389e-12	0.748716510227079	0.948	0.88	2.26636168043468e-08
FBgn0039756	2.49998973725216e-09	0.748594519217801	0.914	0.601	3.03798752870882e-05
FBgn0034569	5.73464971109477e-20	0.742861226108441	0.862	0.352	6.96874632892237e-16
FBgn0040070	7.86137387148787e-18	0.740739002996224	1	0.966	9.55314152863206e-14
FBgn0035517	1.28978141453164e-12	0.738688421307069	0.966	0.742	1.56734237493885e-08
FBgn0004106	9.34957244561238e-17	0.737112991754692	1	0.708	1.13616004359082e-12
FBgn0261278	1.06523846395383e-10	0.732072158033986	0.879	0.744	1.29447778139669e-06
FBgn0041627	1.7483536140859e-13	0.731006223934407	0.845	0.433	2.12459931183719e-09
FBgn0263199	9.27383521918215e-12	0.728453761483773	0.966	0.742	1.12695645583501e-07
FBgn0003545	5.05393876129864e-20	0.727598243836619	0.793	0.274	6.1415463827301e-16
FBgn0029167	1.35190890468511e-07	0.712288494651949	1	1	0.00164283970097335
FBgn0004643	6.51068002220763e-11	0.711208066435339	0.931	0.762	7.91177836298671e-07
FBgn0061476	8.35895187539154e-15	0.708254265589151	0.879	0.467	1.01577983189758e-10
FBgn0284220	1.09673107187227e-12	0.707799811923554	1	0.924	1.33274759853918e-08
FBgn0262743	1.82208736736605e-13	0.70134434151328	1	0.961	2.21420056882323e-09
FBgn0262167	5.00963895870209e-19	0.700896312299528	0.776	0.274	6.08771326261478e-15
FBgn0035640	1.05403258242317e-20	0.699243256149551	0.897	0.428	1.28086039416064e-16
FBgn0261270	2.81446288256095e-11	0.696266918517059	1	0.956	3.42013529488807e-07
FBgn0265003	4.53925735263669e-12	0.696126665289342	0.966	0.757	5.51610553492411e-08
FBgn0038608	3.967035724276e-08	0.689824690132879	0.586	0.298	0.000482074181214019
FBgn0040075	4.55275626540472e-13	0.68980972863911	0.983	0.817	5.53250941371981e-09
FBgn0267408	1.18753450137855e-09	0.687141034532655	0.931	0.486	1.44309192607521e-05
FBgn0040382	1.39842656310334e-09	0.682341080437935	0.828	0.493	1.69936795948318e-05
FBgn0262169	1.19314930894658e-09	0.68081813025319	0.69	0.394	1.44991504023188e-05
FBgn0034523	1.6717596463772e-22	0.67443814475357	0.948	0.554	2.03152232227758e-18
FBgn0019686	6.83204631063813e-15	0.67023427669186	0.828	0.428	8.30230267668746e-11
FBgn0027500	3.3877039864097e-15	0.669742879087676	0.879	0.52	4.11673788428507e-11
FBgn0014127	2.74133977733932e-17	0.669688290427671	0.845	0.386	3.33127609742274e-13
FBgn0003268	3.37627874926787e-14	0.66738930690789	0.69	0.258	4.10285393611031e-10
FBgn0027569	7.93378933096994e-10	0.665926249261214	1	0.859	9.64114079499467e-06
FBgn0032149	8.09597637354956e-21	0.665761557078837	0.966	0.465	9.83823048913742e-17
FBgn0010391	5.56794925630804e-13	0.663022395451911	1	0.924	6.76617193626553e-09
FBgn0030943	3.33557396612432e-17	0.66239175603508	0.983	0.726	4.05338948363427e-13
FBgn0040290	7.42262288696081e-17	0.661441100433775	0.759	0.269	9.01997133223478e-13
FBgn0027948	1.4903064489877e-12	0.660335931807432	0.983	0.846	1.81102039680985e-08
FBgn0002638	1.95781134510962e-13	0.660022042678532	1	0.864	2.37913234657721e-09
FBgn0004107	5.08947782146122e-16	0.659048400475108	0.897	0.436	6.18473344863968e-12
FBgn0030500	1.35935928496582e-17	0.658918377699578	0.81	0.316	1.65189340309047e-13
FBgn0035210	1.30129685214211e-21	0.654546068407606	0.948	0.491	1.58133593472309e-17
FBgn0044324	9.48543430401828e-09	0.653179777056035	0.948	0.757	0.00011526699766243
FBgn0031547	6.75818538143225e-12	0.652891645348626	0.914	0.512	8.21254687551648e-08
FBgn0042104	9.23399980758963e-13	0.651075712583285	0.983	0.83	1.12211565661829e-08
FBgn0037468	4.23500547727041e-16	0.646308004910503	1	0.99	5.146378655979e-12
FBgn0035761	1.84036056650923e-19	0.645959234950709	0.793	0.256	2.23640616042202e-15
FBgn0267828	5.93852417584198e-11	0.64337387807155	0.897	0.621	7.21649457848317e-07
FBgn0037376	1.028485196831e-10	0.640518927707649	1	0.731	1.24981521118904e-06
FBgn0261243	3.89052006516111e-10	0.635057528048594	0.983	0.937	4.72775998318378e-06
FBgn0263979	1.84044030045223e-10	0.633198906759909	1	0.914	2.23650305310955e-06
FBgn0036402	2.14462067613951e-10	0.627771467260745	0.983	0.94	2.60614304564474e-06
FBgn0024991	3.04203246147521e-14	0.625969414483574	0.741	0.324	3.69667784718468e-10
FBgn0037807	3.3954974233025e-08	0.625129020525694	0.966	0.833	0.00041262084687972
FBgn0037548	1.17919308420818e-09	0.624903557107644	0.845	0.538	1.43295543592979e-05
FBgn0003607	5.56338361636053e-13	0.623370839068371	1	0.977	6.76062377060132e-09
FBgn0259113	3.58206604474406e-11	0.620386554813261	0.724	0.368	4.35292665757298e-07
FBgn0029113	1.04870213938184e-11	0.618567535377746	1	0.958	1.27438283977682e-07
FBgn0250850	4.60968777637951e-10	0.617394819777064	0.879	0.58	5.60169258585638e-06
FBgn0039638	9.22489013985813e-18	0.616679332335367	0.776	0.287	1.12100864979556e-13
FBgn0030796	2.7605238447633e-08	0.616362868313027	0.983	0.755	0.000335458857615637
FBgn0030724	2.13576859355561e-13	0.615642476048387	0.983	0.773	2.59538599488878e-09
FBgn0001230	3.31351937399971e-08	0.614266034152289	0.603	0.316	0.000402658874328445
FBgn0260962	3.21664335769144e-09	0.613892129814362	0.983	0.906	3.90886500826664e-05
FBgn0032961	7.36150373087459e-12	0.613022176566246	1	0.963	8.9456993337588e-08
FBgn0033081	2.68766651245607e-14	0.606426952039132	1	0.914	3.26605234593662e-10
FBgn0040078	1.05733384561863e-12	0.606073624179041	0.966	0.916	1.28487208919576e-08
FBgn0003074	8.35065855359075e-11	0.602704679056431	0.948	0.726	1.01477202743235e-06
FBgn0029174	1.39967678227289e-06	0.598755715998865	1	0.979	0.0170088722581801
FBgn0260959	1.07102256017992e-11	0.593604585056649	0.948	0.681	1.30150661513064e-07
FBgn0016917	1.37468693912007e-08	0.593096633160073	1	0.95	0.000167051956841871
FBgn0016983	1.59243849014808e-09	0.589195016251333	1	0.95	1.93513125322794e-05
FBgn0261439	5.2423157182494e-09	0.586900190120947	0.983	0.89	6.37046206081667e-05
FBgn0026085	2.34578522009682e-18	0.586323016098818	0.879	0.462	2.85059819946166e-14
FBgn0000404	1.87072453742769e-09	0.584527576536321	0.948	0.802	2.27330445788213e-05
FBgn0038832	1.74957024781004e-08	0.583385684736052	0.983	0.684	0.000212607776513876
FBgn0032105	2.15704334767898e-12	0.580085716207761	0.931	0.736	2.62123907609949e-08
FBgn0032946	9.01692279439596e-05	0.578623403885689	0.586	0.389	1
FBgn0039559	8.72804760521106e-13	0.578115739281526	0.879	0.572	1.06063234498525e-08
FBgn0023537	1.27580459024598e-06	0.577026854646148	0.966	0.927	0.0155035773806692
FBgn0053461	2.66290688012823e-06	0.575697562159356	0.638	0.376	0.0323596444073183
FBgn0260639	1.50054010758723e-10	0.573586768567945	0.983	0.838	1.82345633874e-06
FBgn0036272	4.02835134501911e-11	0.573291816139843	0.948	0.655	4.89525255446723e-07
FBgn0015625	1.87405348820012e-14	0.572060499635627	0.879	0.439	2.27734979886079e-10
FBgn0039219	4.09240915887747e-10	0.572028619427372	0.966	0.872	4.97309560986791e-06
FBgn0029133	1.43844657311033e-09	0.570836681586677	1	0.969	1.74800027564368e-05
FBgn0266916	1.71863849240028e-09	0.569296007860729	0.828	0.577	2.08848949596482e-05
FBgn0035209	1.17272214159451e-21	0.566678055624152	0.879	0.399	1.42509194646565e-17
FBgn0039613	1.97471548207742e-06	0.566090656692213	0.983	0.828	0.0239967425382048
FBgn0283682	7.54179782010278e-09	0.563564024707063	0.931	0.817	9.1647927109889e-05
FBgn0004374	4.62683022979503e-17	0.562882543718382	0.724	0.251	5.62252409524692e-13
FBgn0030740	4.58323277084613e-10	0.560612092265141	1	0.943	5.56954446313222e-06
FBgn0025716	3.72116829170227e-11	0.559118191816851	1	0.901	4.5219637080766e-07
FBgn0025739	8.55203702320417e-27	0.557969899265813	0.759	0.149	1.03924353905977e-22
FBgn0002719	0.774295134129911	0.557813101526957	0.5	0.467	1
FBgn0027889	2.766530152476e-11	0.557775592637592	0.931	0.668	3.36188744128884e-07
FBgn0267252	5.75739838447231e-06	0.557723120886605	0.879	0.697	0.0699639051681075
FBgn0033845	1.60749221148582e-09	0.556414106103428	0.879	0.666	1.95342453539756e-05
FBgn0037549	2.35560206342499e-08	0.555297415185382	1	0.89	0.000286252762747405
FBgn0031484	7.68268145456323e-12	0.554322832941014	0.914	0.616	9.33599450358524e-08
FBgn0051453	4.97327345180711e-10	0.550944669676745	0.983	0.765	6.043521898636e-06
FBgn0261573	2.52012662799728e-10	0.550877693912882	0.966	0.896	3.0624578783423e-06
FBgn0039338	6.73021217093731e-10	0.55084986031663	0.983	0.812	8.17855383012302e-06
FBgn0261995	2.21570285981421e-11	0.547998269238562	0.983	0.872	2.69252211524623e-07
FBgn0028325	6.95736958939282e-09	0.547011190774636	0.983	0.961	8.45459552503016e-05
FBgn0263987	4.75252451123078e-09	0.546284182034343	1	0.95	5.77526778604765e-05
FBgn0032521	8.40345512101843e-13	0.542045824510814	0.828	0.439	1.02118786630616e-08
FBgn0036824	4.90988789093257e-06	0.541729783581449	0.983	0.898	0.0596649576506127
FBgn0036501	1.58494404816354e-18	0.539997412142004	0.914	0.397	1.92602400732833e-14
FBgn0086365	1.88849075084011e-11	0.539731946119649	0.862	0.444	2.2948939604209e-07
FBgn0031805	8.45704318080025e-05	0.538059400436851	0.897	0.71	1
FBgn0034299	6.57285264097472e-14	0.536808460435169	0.828	0.392	7.98733052931248e-10
FBgn0036316	8.48238621385698e-08	0.53678994168096	0.828	0.491	0.0010307795727079
FBgn0037028	9.33445922712118e-13	0.533684621482926	0.776	0.332	1.13432348527977e-08
FBgn0019938	1.11567358829803e-10	0.532918434838414	0.966	0.666	1.35576654449976e-06
FBgn0000412	3.92201955957747e-12	0.532669643330863	1	0.969	4.76603816879854e-08
FBgn0011828	2.20683489217752e-07	0.532492062563907	1	1	0.00268174576097412
FBgn0016131	4.08129338460744e-11	0.527862800210476	0.966	0.802	4.95958772097496e-07
FBgn0029512	8.73822814659976e-12	0.525495015931386	0.983	0.927	1.0618694843748e-07
FBgn0026371	5.71975505184279e-12	0.523223533468569	0.828	0.418	6.95064633899936e-08
FBgn0262619	5.682925592688e-09	0.521616355903416	0.793	0.467	6.90589118023446e-05
FBgn0020414	1.86795213609137e-07	0.520175324881532	1	0.969	0.00226993543577823
FBgn0033065	8.63477173020347e-07	0.519788816858881	0.517	0.256	0.0104929746065433
FBgn0033918	3.24411317370572e-07	0.518728164928143	0.983	0.869	0.00394224632868719
FBgn0261975	3.45644053811935e-11	0.517533966233903	1	0.681	4.20026654192263e-07
FBgn0034876	4.10053099078799e-11	0.517504578742557	1	0.901	4.98296526000557e-07
FBgn0010602	1.29788677441635e-14	0.515884660290553	1	0.982	1.57719200827074e-10
FBgn0035829	2.33949665745224e-16	0.514483905513583	0.966	0.88	2.84295633813597e-12
FBgn0029118	4.06305488110235e-10	0.513422716789518	0.983	0.924	4.93742429151557e-06
FBgn0030242	4.78615213600433e-27	0.513266408522411	0.638	0.091	5.81613207567246e-23
FBgn0015805	4.15345132136429e-09	0.513008265170349	1	0.937	5.04727404572189e-05
FBgn0033352	7.31164283020619e-08	0.511681223109129	0.966	0.799	0.000888510836726657
FBgn0263697	1.34270097534292e-08	0.510895163884595	0.948	0.828	0.000163165022523672
FBgn0031052	6.73139413713533e-10	0.510766117974854	0.828	0.512	8.17999015544686e-06
FBgn0263237	6.39158739706448e-09	0.51048475273264	0.862	0.627	7.76705700491275e-05
FBgn0039302	1.56318668370772e-08	0.508557256170779	1	0.945	0.000189958445804163
FBgn0034614	6.71157977529396e-08	0.508062097050546	0.793	0.507	0.000815591174293722
FBgn0011604	2.60126085346752e-08	0.507084600320996	0.948	0.749	0.000316105218913373
FBgn0030991	2.41532177949147e-09	0.505347609471566	1	0.971	2.93509902643804e-05
FBgn0030478	4.58550062027057e-08	0.504100642913378	1	0.937	0.00055723003537528
FBgn0035375	4.88829206247107e-08	0.503180174306562	1	0.89	0.000594025251431484
FBgn0259791	1.44573789835769e-31	0.501280727357678	0.655	0.086	1.75686069408427e-27
FBgn0036480	4.69428363874299e-11	0.499382739650706	0.707	0.332	5.70449347780048e-07
FBgn0028978	1.25887703293449e-05	0.499280569595641	0.828	0.676	0.1529787370422
FBgn0284248	3.68114805822925e-10	0.498640264834804	1	0.794	4.47333112036018e-06
FBgn0010278	2.32170174998336e-08	0.498412111306728	1	0.935	0.000282133196657978
FBgn0015602	1.37579567819022e-09	0.49823206275357	0.966	0.893	1.67186690813676e-05
FBgn0034390	1.44733965916836e-12	0.497579001558602	1	0.744	1.7588071538214e-08
FBgn0033879	7.41186025858309e-11	0.49738740952027	1	0.979	9.00689258623017e-07
FBgn0032390	5.64909820847561e-17	0.49726739808257	0.948	0.527	6.86478414293956e-13
FBgn0038476	2.54317703199416e-08	0.497206802510535	0.966	0.963	0.00030904687292793
FBgn0031549	1.89033948614875e-09	0.496840085663431	0.81	0.507	2.29714054356796e-05
FBgn0027259	3.49940485983545e-18	0.496209046357525	0.845	0.413	4.25247678567204e-14
FBgn0035370	5.79394237165899e-12	0.492733604663588	1	0.984	7.04079877004001e-08
FBgn0029148	8.22215091444666e-12	0.492732802981097	1	0.773	9.99155779123558e-08
FBgn0032620	3.7197326122338e-20	0.492673273665221	0.897	0.376	4.52021907038652e-16
FBgn0011715	3.27398364810833e-10	0.489655963565035	0.966	0.851	3.97854492918124e-06
FBgn0039776	8.91685781890596e-06	0.489610210525842	0.983	0.88	0.108357656215345
FBgn0040233	5.37469210091378e-17	0.489295502104214	0.69	0.219	6.53132584103042e-13
FBgn0035076	2.61189059040989e-05	0.489270346053558	1	0.963	0.31739694454661
FBgn0037470	3.37920161832938e-07	0.489269013036358	1	0.898	0.00410640580659387
FBgn0039114	2.94368325311128e-11	0.488989415737677	0.845	0.446	3.57716388918083e-07
FBgn0015664	4.10884196564841e-08	0.487860494747815	0.966	0.791	0.000499306475665595
FBgn0011737	1.65837032178285e-12	0.487854980384865	0.862	0.452	2.01525161503051e-08
FBgn0267347	1.33956382181859e-23	0.487396217492492	0.724	0.188	1.62783795627395e-19
FBgn0033741	3.0440255821092e-05	0.487193567285628	0.914	0.838	0.36990998873791
FBgn0030871	2.55918520362437e-11	0.487124417792191	0.931	0.614	3.10992185944433e-07
FBgn0002031	6.21284306548204e-12	0.486719445250189	1	0.982	7.54984689317377e-08
FBgn0263510	1.3976860050366e-08	0.485583967743134	0.966	0.809	0.000169846803332048
FBgn0036848	8.68895823340488e-09	0.484984888857894	1	0.883	0.000105588220452336
FBgn0030468	4.42065219230871e-08	0.484335046506055	0.931	0.768	0.000537197654409354
FBgn0029152	8.30856619460662e-09	0.484018151954603	0.966	0.841	0.00010096569639686
FBgn0064766	2.4201884833415e-06	0.482170074172537	0.914	0.802	0.029410130449566
FBgn0033978	3.13051183199828e-10	0.480922941635131	0.983	0.603	3.80419797824431e-06
FBgn0011638	2.89116445414628e-08	0.480629972447218	1	0.919	0.000351334304467856
FBgn0025469	1.02427107992585e-07	0.479381164347532	0.828	0.64	0.00124469421632589
FBgn0031091	4.13481259384611e-13	0.478871729498566	0.621	0.209	5.0246242640418e-09
FBgn0000053	4.25563770153103e-13	0.478463167470775	0.914	0.478	5.17145093490051e-09
FBgn0032889	5.51055704521922e-08	0.478239400972455	1	0.817	0.00066964289213504
FBgn0261989	3.13429966850632e-05	0.478045079461737	0.983	0.961	0.380880095716888
FBgn0029849	1.3050218287419e-10	0.477811647337221	0.897	0.533	1.58586252628716e-06
FBgn0260399	1.17771773752085e-15	0.477430814435183	0.845	0.366	1.43116259463534e-11
FBgn0026079	1.18906677286196e-07	0.476209524787978	0.845	0.668	0.00144495394238186
FBgn0035630	7.71008058134119e-09	0.476035382257405	1	0.997	9.36928992244582e-05
FBgn0033901	1.94106959677485e-08	0.47447438646299	0.983	0.977	0.00023587877740008
FBgn0264953	2.40584957530981e-06	0.473329585127818	1	0.715	0.0292358840391648
FBgn0034310	2.46312307248517e-07	0.472165039414892	0.879	0.815	0.00299318715768398
FBgn0036763	2.63558114140917e-08	0.471587735071351	0.776	0.527	0.000320275820304043
FBgn0284256	3.22530642098625e-07	0.469913714073423	0.948	0.841	0.00391939236278249
FBgn0002542	7.54108427219083e-07	0.469850889400027	0.914	0.768	0.0091639256075663
FBgn0031224	1.31101933123042e-09	0.469507247836715	0.897	0.702	1.59315069131121e-05
FBgn0266418	9.21220659733234e-12	0.469149227966854	0.914	0.53	1.11946734570783e-07
FBgn0001248	6.45475285365235e-09	0.468675068799781	1	0.99	7.84381566775834e-05
FBgn0027537	5.02563047731275e-06	0.468033706723782	0.914	0.828	0.0610714615603045
FBgn0003495	4.93385033217961e-06	0.466558494476816	1	0.956	0.0599561492366466
FBgn0023509	1.0268192248118e-09	0.466327195401655	0.879	0.603	1.2477907219913e-05
FBgn0021761	6.5301417167052e-07	0.465920864678325	0.948	0.825	0.00793542821414015
FBgn0001280	1.83535729959241e-16	0.464949229230033	1	0.963	2.2303261904647e-12
FBgn0028468	1.42333185181811e-07	0.463411922159806	0.862	0.619	0.00172963286632937
FBgn0039735	4.14437094470864e-12	0.463333069483841	1	0.982	5.03623957200993e-08
FBgn0010548	2.41092790672788e-08	0.463233896299449	0.983	0.977	0.000292975959225572
FBgn0023522	4.84745346285909e-08	0.461392167839563	0.966	0.789	0.000589062544806636
FBgn0035951	1.30961960051461e-11	0.459988717940642	0.914	0.619	1.59144973854535e-07
FBgn0030749	7.38059066733317e-07	0.459786344544425	1	0.984	0.00896889377894327
FBgn0028700	8.37291046857999e-15	0.459612962941738	0.983	0.616	1.01747608014184e-10
FBgn0029915	1.92638087652356e-13	0.458933254938013	1	0.715	2.34093804115143e-09
FBgn0261789	7.46576215664438e-14	0.458896153822042	1	0.979	9.07239417275425e-10
FBgn0002948	9.59939557795196e-17	0.458452827436454	0.655	0.196	1.16651855063272e-12
FBgn0029969	1.27019279092514e-07	0.457361568181832	0.983	0.943	0.00154353827953223
FBgn0036271	6.41325177557243e-10	0.457137238887438	0.914	0.603	7.79338355767562e-06
FBgn0035496	0.00266293754751382	0.456152133688357	0.707	0.53	1
FBgn0033348	4.5675790562626e-13	0.456074771099654	0.655	0.225	5.55052206917031e-09
FBgn0011202	2.5931456994364e-10	0.455664868882428	0.914	0.606	3.15119065395511e-06
FBgn0036815	9.1511839202331e-17	0.455584366900244	0.897	0.431	1.11205186998673e-12
FBgn0037138	1.46592792479518e-05	0.455368127461129	0.672	0.441	0.17813956142111
FBgn0039612	9.82057094989642e-06	0.454248453450931	0.983	0.896	0.119339578183141
FBgn0284251	2.80773052580674e-06	0.454025483037907	0.828	0.587	0.0341195413496035
FBgn0262699	6.68695011227795e-10	0.453598785696513	0.845	0.496	8.12598177644017e-06
FBgn0261004	6.55119062717198e-08	0.453480782381764	0.81	0.546	0.000796100685013939
FBgn0259937	1.78962689875727e-06	0.452856461182793	1	0.93	0.0217475460736984
FBgn0014342	2.27227310820056e-17	0.452642244438645	0.69	0.209	2.76126628108532e-13
FBgn0029737	3.21332372691259e-08	0.452356722490791	0.931	0.718	0.000390483099294418
FBgn0050085	2.03179536234602e-12	0.452105550823888	0.638	0.235	2.46903772432288e-08
FBgn0261403	2.41058194275598e-05	0.451985932700793	1	0.93	0.292933917683706
FBgn0021765	1.52608744676394e-08	0.451752693460625	1	0.984	0.000185450146530754
FBgn0031401	3.41372208545743e-09	0.451393108985408	0.879	0.525	4.14835507824786e-05
FBgn0033374	0.00109107861899865	0.451381784635927	0.448	0.29	1
FBgn0016041	9.51792832883745e-10	0.451221411413504	0.983	0.901	1.15661865052033e-05
FBgn0033740	1.33993606670765e-10	0.45106653901523	0.81	0.431	1.62829030826314e-06
FBgn0001197	4.83165189628945e-08	0.450770140703648	1	0.987	0.000587142338437094
FBgn0033762	7.68632497923104e-07	0.450563279664569	0.862	0.629	0.00934042211476156
FBgn0002781	4.48337047090149e-08	0.450530990752492	1	0.982	0.000544819179623949
FBgn0026196	9.18685597912547e-07	0.450192159870441	0.966	0.851	0.0111638673858333
FBgn0250874	1.42974614066405e-08	0.448668460309053	0.948	0.791	0.000173742751013496
FBgn0027086	2.53534531924162e-06	0.448539659008911	0.897	0.825	0.0308095163194242
FBgn0015270	4.73282016216923e-07	0.44835227779666	0.517	0.238	0.00575132306106805
FBgn0032191	7.53040969975127e-09	0.448335117829319	0.948	0.789	9.15095386713775e-05
FBgn0011741	1.53685821235991e-09	0.448070630462568	0.948	0.723	1.86759009965976e-05
FBgn0026309	1.48979081546937e-06	0.447643245418414	0.879	0.661	0.0181039379895838
FBgn0263599	1.65137370285913e-06	0.447289887011232	0.931	0.812	0.0200674932371442
FBgn0266570	6.1176821865875e-06	0.447080089750582	0.845	0.692	0.0743420739314113
FBgn0026751	3.65090907182517e-09	0.446269937462215	0.897	0.64	4.43658470408195e-05
FBgn0063494	0.0120885300844635	0.445982283756796	0.466	0.308	1
FBgn0038349	1.72995709470604e-06	0.445661046216562	0.793	0.473	0.0210224386148678
FBgn0027091	3.11392695573364e-05	0.445371445274123	0.914	0.809	0.378404403660752
FBgn0026207	2.63658183993593e-07	0.445335700034146	0.931	0.65	0.00320397425189014
FBgn0026409	1.09003926969606e-08	0.443118853679522	1	0.987	0.000132461572053465
FBgn0266064	2.28206064024496e-05	0.442784091529163	0.931	0.856	0.277316009002568
FBgn0032161	6.67313883699828e-11	0.441679644654755	0.931	0.681	8.10919831472032e-07
FBgn0034880	0.0181247783637778	0.441622381709367	0.466	0.321	1
FBgn0035464	1.52264227658013e-05	0.441562965729189	0.983	0.783	0.185031489450017
FBgn0037073	7.65546504167129e-08	0.440891328171982	0.983	0.828	0.000930292111863895
FBgn0033475	5.21124606293276e-09	0.438959863070318	0.914	0.705	6.33270621567589e-05
FBgn0039691	2.88860827178719e-08	0.438515465659363	0.966	0.851	0.00035102367718758
FBgn0010228	1.14839034677638e-07	0.438442350721141	1	0.982	0.00139552394940265
FBgn0029147	9.90169907838471e-07	0.438190668671232	1	0.987	0.0120325447200531
FBgn0034118	8.29594612016634e-08	0.438152797773462	0.948	0.849	0.00100812337252261
FBgn0004197	6.88373685665153e-13	0.438122442961787	0.793	0.352	8.36511702820293e-09
FBgn0004391	2.82671566277051e-10	0.43738821068968	0.983	0.695	3.43502487339873e-06
FBgn0037248	2.77590885145443e-07	0.436248173128597	0.897	0.663	0.00337328443628743
FBgn0027929	2.22046626569174e-06	0.4362417251184	1	0.963	0.026983106060686
FBgn0026576	2.64350482439503e-09	0.436179806967513	0.879	0.577	3.21238706260485e-05
FBgn0026315	1.66135566623959e-07	0.436083592277026	0.81	0.473	0.00201887940561435
FBgn0029891	2.17490784795008e-06	0.436037224061442	0.879	0.731	0.0264294801682894
FBgn0036551	2.14918760445277e-09	0.43585436677589	0.81	0.428	2.611692776931e-05
FBgn0032298	2.12262440981111e-08	0.435153108992789	0.914	0.708	0.000257941318280246
FBgn0034495	2.2213409781067e-09	0.43514482443937	0.724	0.405	2.69937355659527e-05
FBgn0034500	3.06651377014908e-10	0.43485277258814	0.828	0.488	3.72642753348516e-06
FBgn0266284	0.000210055141619593	0.433550438546871	0.81	0.734	1
FBgn0011586	2.66880289160975e-10	0.433050493320692	1	0.937	3.24312927388417e-06
FBgn0030501	5.66442872890916e-16	0.432809876264447	0.828	0.334	6.88341379137041e-12
FBgn0028744	9.93079070671496e-07	0.432089455885909	0.931	0.765	0.0120678968668
FBgn0053969	5.62471202969351e-07	0.430849799968973	0.828	0.556	0.00683515005848355
FBgn0025373	2.27712247432953e-05	0.430756515134071	0.845	0.692	0.276715923080524
FBgn0023515	2.32870404338732e-09	0.430625766839791	0.655	0.311	2.82984115352427e-05
FBgn0033526	1.89874955561384e-07	0.430513568061056	0.759	0.439	0.00230736045998194
FBgn0015714	6.88637036354478e-10	0.43025374971732	0.948	0.546	8.36831726577961e-06
FBgn0032157	1.13923977231908e-07	0.430018757653657	0.879	0.637	0.00138440417132215
FBgn0038964	2.26480377603934e-06	0.429421797865438	1	0.932	0.0275218954864301
FBgn0087021	1.91340204388039e-14	0.429031576878595	0.931	0.601	2.32516616372345e-10
FBgn0034878	1.97799807969329e-06	0.428876396518529	0.914	0.833	0.0240366326644329
FBgn0027084	3.61544936773638e-07	0.428318061309874	1	0.979	0.00439349407167325
FBgn0052344	0.000258957057886584	0.428171272296246	0.845	0.702	1
FBgn0002441	3.08878883481799e-09	0.428002598254712	0.776	0.507	3.75349619207082e-05
FBgn0031703	1.14666461654889e-05	0.427914260980197	0.707	0.454	0.139342684203021
FBgn0033241	3.45876281973495e-07	0.425344294276178	0.983	0.961	0.00420308857854192
FBgn0037305	1.96716644605317e-07	0.42148981436451	0.983	0.867	0.00239050066524381
FBgn0015376	2.18322192186014e-08	0.421223366990474	0.655	0.345	0.000265305127944445
FBgn0002791	0.000149726493064434	0.421091768701992	0.741	0.587	1
FBgn0012058	1.82981745134716e-05	0.421037905384999	0.793	0.661	0.222359416687707
FBgn0020270	1.46007450421565e-05	0.42098892887473	0.948	0.726	0.177428253752285
FBgn0037566	1.47697953252562e-09	0.419350088986292	0.931	0.715	1.79482552792513e-05
FBgn0037552	0.209185140136808	0.419202782717452	0.552	0.53	1
FBgn0020616	5.82342211827157e-09	0.418024884353496	0.879	0.554	7.07662255812361e-05
FBgn0034494	1.22862839133909e-06	0.417679648115766	0.776	0.533	0.0149302922115526
FBgn0030321	0.000125599453292535	0.41759153194376	1	0.93	1
FBgn0035064	1.6293238821875e-09	0.417512941909536	0.776	0.444	1.97995438163425e-05
FBgn0040308	1.6603307824573e-06	0.415836636638946	1	0.956	0.0201763396684211
FBgn0035644	2.46702590710578e-11	0.415059884550946	0.569	0.198	2.99792988231495e-07
FBgn0033174	4.21359426660347e-15	0.41458204922314	0.672	0.206	5.12035975277653e-11
FBgn0000283	3.28459680446794e-07	0.413727381253903	0.983	0.885	0.00399144203678944
FBgn0034430	1.05271334031562e-09	0.413632389548424	0.897	0.76	1.27925725115154e-05
FBgn0014879	9.62759295560736e-08	0.413438917624026	1	0.971	0.00116994509596541
FBgn0036290	0.00165119477081964	0.413062236285964	0.983	0.93	1
FBgn0030529	1.09708154453567e-07	0.412886642793163	1	0.93	0.00133317349291975
FBgn0037667	1.93802434496205e-09	0.412710587278317	0.724	0.394	2.35508718399788e-05
FBgn0030052	2.78437690890092e-06	0.4125220085769	1	0.843	0.033835748196964
FBgn0259785	1.5498429219796e-07	0.412463496008538	0.983	0.898	0.00188336911878962
FBgn0260972	3.69766602228679e-07	0.4110384563998	0.948	0.88	0.00449340375028291
FBgn0024996	1.14353291894191e-05	0.410884283866489	0.948	0.854	0.138962120309821
FBgn0001220	5.59688853601558e-06	0.410821710945887	1	0.953	0.0680133894896613
FBgn0031914	8.31531891764176e-06	0.410405692123565	1	0.885	0.101047755487183
FBgn0020415	5.47808342920697e-06	0.40925774489407	1	0.817	0.0665696698317231
FBgn0010292	1.74666474369085e-06	0.40887002176454	0.914	0.778	0.0212254699653312
FBgn0033584	3.35747572496921e-10	0.407503867884967	0.672	0.319	4.08000450098259e-06
FBgn0036772	1.00325768891733e-06	0.407281146032168	0.793	0.499	0.0121915874357233
FBgn0015925	4.8988714322535e-07	0.406358887080276	0.897	0.736	0.00595310856447446
FBgn0085444	1.5363947719607e-05	0.405942914713596	0.879	0.715	0.186702692688664
FBgn0031483	1.11155099306764e-11	0.405538310354964	0.655	0.245	1.3507567667758e-07
FBgn0036486	1.16014517583172e-09	0.405425655656925	0.586	0.243	1.40980841767071e-05
FBgn0045852	3.16548309645389e-09	0.404861796034318	0.897	0.595	3.84669505881077e-05
FBgn0033737	4.15108371502757e-09	0.404712431495246	0.897	0.598	5.0443969305015e-05
FBgn0039258	2.36241633178437e-10	0.404191225476322	0.948	0.689	2.87080832638437e-06
FBgn0040283	2.20905358700526e-07	0.403792482085504	0.931	0.739	0.0026844419189288
FBgn0030552	1.31852859600196e-08	0.403406747859471	1	0.804	0.000160227594986158
FBgn0010342	6.22174554771627e-07	0.400944878894257	0.914	0.804	0.00756066518958481
FBgn0034915	2.72816590757257e-06	0.400376739310187	1	0.856	0.0331526721088218
FBgn0259166	4.27923857707638e-08	0.400156245112898	0.914	0.752	0.000520013071886321
FBgn0002775	4.21961814243726e-09	0.39996718357696	0.724	0.373	5.12767996668976e-05
FBgn0020255	1.34040552457923e-10	0.399056545715095	1	0.987	1.62886079346868e-06
FBgn0034420	1.867196575908e-06	0.398817301804702	0.931	0.695	0.022690172790434
FBgn0035878	1.70332423634588e-06	0.398480470585214	0.948	0.789	0.0206987961200751
FBgn0000064	2.59861775551837e-06	0.398086134394109	1	0.885	0.0315784029650593
FBgn0037236	4.6871712546417e-07	0.39800730904632	0.776	0.512	0.0056958505086406
FBgn0024558	6.94813185359279e-07	0.397244823379568	0.983	0.862	0.00844336982848596
FBgn0035044	7.60046545388775e-10	0.397026188823454	0.966	0.786	9.23608561956439e-06
FBgn0003701	1.73329255104712e-09	0.396863517944724	0.483	0.164	2.10629710803246e-05
FBgn0029878	0.000794852525181119	0.396313778659544	0.983	0.906	1
FBgn0037537	6.80859900838551e-07	0.395978988185158	0.983	0.867	0.00827380951499007
FBgn0030122	5.22688917374851e-09	0.395577541378047	0.862	0.608	6.35171572393918e-05
FBgn0036641	7.38469362773001e-11	0.394641752725432	0.948	0.76	8.97387969641751e-07
FBgn0033382	1.2815461064687e-07	0.394629814680821	0.741	0.444	0.00155733482858076
FBgn0011704	6.93208505037503e-08	0.394018607627137	0.914	0.598	0.000842386975321573
FBgn0037298	3.08987770603462e-05	0.393728143783489	1	0.924	0.375481938837327
FBgn0260779	1.12026219792922e-05	0.393490204032916	0.845	0.572	0.136134262292359
FBgn0037834	1.23641498293404e-05	0.392970749153738	0.966	0.94	0.150249148726145
FBgn0037141	1.06263498414002e-07	0.392612387496343	0.655	0.352	0.00129131403272695
FBgn0027532	9.59783831129084e-08	0.392585851250065	0.966	0.749	0.00116632931158806
FBgn0037135	1.8956461266316e-06	0.392409582557616	1	0.982	0.0230358917308271
FBgn0039110	1.84641882831333e-09	0.391816285914533	0.948	0.804	2.24376816016636e-05
FBgn0025832	1.66373899977482e-09	0.391255506608268	0.862	0.52	2.02177563252636e-05
FBgn0032513	1.10653690184814e-07	0.390390435653709	0.862	0.661	0.00134466364312585
FBgn0035766	1.64612614129936e-07	0.390243234638137	0.845	0.642	0.00200037248690699
FBgn0029882	3.65355919852712e-07	0.388969019202049	1	0.948	0.00443980513805016
FBgn0037024	5.83986958894661e-09	0.388622976231272	0.966	0.799	7.09660952448793e-05
FBgn0000299	1.95415051302766e-05	0.388212838784924	1	1	0.237468370343121
FBgn0286075	0.000254582671438671	0.388177019271655	0.845	0.71	1
FBgn0032050	3.30235590109505e-07	0.387834026410712	1	0.846	0.0040130228910107
FBgn0034282	5.00111872521071e-07	0.386984759118369	1	0.974	0.00607735947487605
FBgn0050001	1.1538349835757e-13	0.385720641924574	0.724	0.29	1.40214027204119e-09
FBgn0003346	8.30069334904897e-08	0.385664032918658	0.983	0.875	0.00100870025577643
FBgn0037489	4.30894943873015e-05	0.385590830846671	0.862	0.697	0.523623535794488
FBgn0266452	2.80853416046261e-06	0.385558281424162	0.966	0.781	0.0341293071179417
FBgn0011762	5.17842321192963e-09	0.38456206656589	0.552	0.222	6.29281988713689e-05
FBgn0010660	5.41968184324222e-06	0.383378356339134	0.862	0.679	0.0658599737590795
FBgn0037560	3.42550790730826e-10	0.381612661548104	0.793	0.381	4.162677208961e-06
FBgn0266758	1.09217485331154e-06	0.381264255686355	0.983	0.666	0.0132721088174418
FBgn0039737	9.94548020379237e-06	0.381086247799118	0.966	0.958	0.120857475436485
FBgn0031875	4.45382303638867e-06	0.381053145951657	0.724	0.478	0.0541228575381951
FBgn0026430	1.97451330551846e-06	0.380958875311937	0.828	0.577	0.0239942856886603
FBgn0030457	5.48723349603601e-07	0.380412263833355	0.828	0.564	0.00666808614438295
FBgn0039993	6.32894245498434e-06	0.380386927156588	0.983	0.956	0.0769093087129697
FBgn0051548	2.32816842690589e-06	0.379952812768711	0.966	0.906	0.0282919027237604
FBgn0033113	0.00010505835566208	0.379828108616369	0.931	0.752	1
FBgn0029755	1.20885494957539e-07	0.37952788824349	0.879	0.616	0.00146900053472401
FBgn0034938	7.27967707540837e-10	0.379369780351412	0.862	0.514	8.84626358203625e-06
FBgn0033846	1.70182054830872e-07	0.379003232252722	0.862	0.551	0.00206805233030475
FBgn0038344	3.02706859723526e-06	0.378993858267115	0.638	0.397	0.0367849375936029
FBgn0016075	2.74337654556258e-05	0.378759505674177	1	0.997	0.333375117816765
FBgn0037149	1.44155674357221e-18	0.378437351669564	0.828	0.311	1.75177975478895e-14
FBgn0262601	8.10476477285287e-10	0.378348126569959	1	0.971	9.84891015197081e-06
FBgn0016687	1.59637741930069e-08	0.378347049450632	1	0.982	0.000193991783993419
FBgn0000667	8.04222018135929e-06	0.378305207588721	0.914	0.794	0.0977290596438781
FBgn0037621	1.25286940856912e-05	0.378187223896547	0.948	0.83	0.15224869052932
FBgn0050410	1.07981285814733e-09	0.377502434571018	0.983	0.956	1.31218858522064e-05
FBgn0005278	9.00222622128646e-07	0.377303203674327	1	0.89	0.0109395053041073
FBgn0029095	1.0519667046418e-07	0.376766999991282	0.931	0.634	0.00127834993948071
FBgn0003459	2.04885104240535e-10	0.376266695017947	0.828	0.446	2.48976378673099e-06
FBgn0050187	0.00771053564865395	0.376263890604756	0.845	0.765	1
FBgn0052076	1.68995718423114e-05	0.375708833583174	0.931	0.817	0.205363597027768
FBgn0011361	4.00684613259544e-11	0.375378293958758	1	0.984	4.86911942032998e-07
FBgn0034988	2.02652264705568e-10	0.374151246411607	0.776	0.376	2.46263032070206e-06
FBgn0263143	4.27947060245532e-06	0.374025791163654	0.776	0.54	0.0520041267610371
FBgn0040346	4.62016509327334e-08	0.373814832287653	0.931	0.708	0.000561442462134576
FBgn0031832	8.41401985757296e-05	0.372147862486129	0.828	0.65	1
FBgn0026257	9.90875116286092e-10	0.372122038524823	0.69	0.36	1.20411144131086e-05
FBgn0016122	0.0115444843887095	0.372053148729798	0.466	0.332	1
FBgn0052816	7.48194884835844e-06	0.371625171988113	0.638	0.363	0.0909206424052518
FBgn0027602	1.72883368944464e-09	0.371380476151659	0.862	0.543	2.10087869941313e-05
FBgn0038827	5.74079984971174e-11	0.371191907392268	0.552	0.193	6.97621997736971e-07
FBgn0037051	1.8243110282911e-06	0.37073482510457	1	0.888	0.0221690276157934
FBgn0032138	5.92724245944221e-06	0.370527146492529	1	0.948	0.0720278503671417
FBgn0003261	8.40151477664729e-06	0.369822061868268	1	0.992	0.102095207565818
FBgn0021895	1.02750287216811e-08	0.369489348940018	1	0.963	0.000124862149025868
FBgn0036967	9.96118797516371e-07	0.369431979204433	0.879	0.684	0.0121048356274189
FBgn0261380	3.49762370452687e-06	0.369318490161714	0.879	0.721	0.0425031232574106
FBgn0046214	6.26859523684718e-08	0.368978222062211	1	0.987	0.00076175969318167
FBgn0004913	8.62274230766986e-06	0.368557674838707	0.845	0.668	0.104783564522804
FBgn0024956	1.68047930931595e-09	0.368211824314644	0.845	0.546	2.04211845668074e-05
FBgn0061469	0.000115385455847666	0.367996164394368	0.879	0.648	1
FBgn0037652	1.20165239022089e-05	0.366535113591407	0.931	0.854	0.146024798459643
FBgn0038609	5.42950801133803e-08	0.366194389475023	0.879	0.627	0.000659793813537797
FBgn0032160	5.51768220197383e-08	0.366098418415766	1	0.927	0.00067050874118386
FBgn0031682	0.0292296728587887	0.363943434946242	0.638	0.514	1
FBgn0031191	4.63641442177994e-08	0.363224409967236	0.672	0.345	0.000563417080534698
FBgn0003360	8.70982179197129e-06	0.362537660487694	1	0.992	0.105841754416035
FBgn0027079	2.0626461397638e-05	0.362249271168578	0.914	0.807	0.250652758904096
FBgn0035473	6.9704915152552e-07	0.361753178476251	1	0.966	0.00847054128933812
FBgn0038576	2.60252327124156e-07	0.361502304479536	0.879	0.601	0.00316258627921274
FBgn0033160	1.41780771084373e-05	0.36130555584084	0.948	0.859	0.17229199302173
FBgn0050414	3.37885899214818e-05	0.361217838421755	0.931	0.862	0.410598944725847
FBgn0030053	4.43526610137238e-06	0.360616047721063	0.914	0.775	0.0538973536638771
FBgn0037853	3.29362026819256e-09	0.360321043253915	0.776	0.413	4.0024073499076e-05
FBgn0020497	0.000589058196367893	0.359975699496927	1	0.956	1
FBgn0029823	3.17311119783689e-06	0.359385992698206	1	0.828	0.0385596472761139
FBgn0002780	5.24189328152141e-05	0.359240284739982	1	0.971	0.636994871570482
FBgn0004611	3.96298193183771e-10	0.35881785934141	0.672	0.311	4.81581564356918e-06
FBgn0036908	6.59390181910209e-08	0.357887449851909	0.983	0.945	0.000801290949057286
FBgn0029937	8.07506120419177e-07	0.357566012644241	1	0.953	0.00981281437533383
FBgn0023395	9.62708712543918e-06	0.357289738830605	0.569	0.324	0.116988362748337
FBgn0030628	3.59989135208831e-09	0.357284510837748	0.793	0.47	4.37458797105772e-05
FBgn0264291	6.20076043992509e-13	0.356681765934717	0.948	0.77	7.53516408659697e-09
FBgn0027903	8.44990041211996e-12	0.356468471153222	0.862	0.504	1.02683189808082e-07
FBgn0032453	4.30039704853007e-07	0.356249250758542	1	0.953	0.00522584249337374
FBgn0037339	6.41101689477946e-06	0.355874730493378	0.931	0.893	0.07790667730536
FBgn0002783	4.09346196863069e-05	0.355750961167456	0.983	0.893	0.497437498428002
FBgn0037446	4.73263363770982e-08	0.355705564041111	0.914	0.587	0.000575109639654497
FBgn0025629	1.57534332322851e-08	0.355600080266503	0.931	0.794	0.000191435720638729
FBgn0002022	1.68883768693502e-06	0.35496197963448	1	0.971	0.0205227555716343
FBgn0034802	2.19376986067576e-07	0.35464844860239	1	0.99	0.00266586913469319
FBgn0033117	5.01154046399316e-08	0.354080826558897	0.931	0.65	0.000609002397184448
FBgn0053158	1.49415755070272e-07	0.354068290992164	0.931	0.65	0.00181570025561395
FBgn0014455	1.70806696261625e-07	0.353998767922086	1	0.971	0.00207564297297127
FBgn0031265	1.46303929304023e-05	0.353981825132306	0.862	0.65	0.177788534890249
FBgn0010339	5.86862159597839e-07	0.353816769863082	0.983	0.898	0.00713154896343294
FBgn0051357	4.37181100128266e-06	0.353528932141374	0.879	0.718	0.0531262472875869
FBgn0037759	5.208211260555e-18	0.352573754608397	0.379	0.042	6.32901832382644e-14
FBgn0031078	6.07455260024873e-09	0.352235928875127	0.948	0.679	7.38179631982226e-05
FBgn0038925	1.63165023547192e-08	0.35171943020228	0.966	0.804	0.000198278136614548
FBgn0037372	9.96632986811015e-07	0.35084616253969	0.966	0.77	0.0121110840557274
FBgn0030990	4.81285971261799e-05	0.350040276477756	0.966	0.909	0.584858712277338
FBgn0034879	2.69920732818183e-11	0.3498969366237	0.983	0.742	3.28007674520656e-07
FBgn0037633	9.3759660187929e-05	0.34951449148651	0.586	0.373	1
FBgn0034793	5.61987667777023e-07	0.349466803408274	0.948	0.885	0.00682927413882639
FBgn0032397	3.90767772645177e-06	0.349392424357177	0.966	0.804	0.0474860997318419
FBgn0023512	4.78204851281579e-05	0.349200740780974	0.897	0.726	0.581114535277375
FBgn0011722	0.000138248791906711	0.347846102559664	1	0.984	1
FBgn0031769	2.94134013869345e-06	0.347653483681319	0.966	0.799	0.0357431653654028
FBgn0022153	0.000848780957760829	0.347598391518742	0.966	0.93	1
FBgn0037215	0.000176450101526841	0.346853067853929	0.983	0.963	1
FBgn0262955	0.00529990984370266	0.346723176029837	0.948	0.898	1
FBgn0266421	2.49128750843774e-12	0.345945943688525	1	0.812	3.02741258025354e-08
FBgn0286786	8.64858129236081e-07	0.34581974408643	1	0.911	0.0105097559864769
FBgn0023171	3.03400356078189e-09	0.34540768028468	0.948	0.658	3.68692112706215e-05
FBgn0000063	1.31678101754581e-11	0.345147761015056	0.707	0.287	1.60015229252167e-07
FBgn0015949	4.84296047696379e-05	0.344794763380124	0.966	0.919	0.58851655716064
FBgn0031068	8.21816428875933e-12	0.344730127011399	0.793	0.394	9.98671324370034e-08
FBgn0003885	1.13818705028297e-06	0.344061363547627	1	0.953	0.0138312490350386
FBgn0285925	0.00058797519576651	0.343914195250349	0.379	0.196	1
FBgn0039227	5.03567376524955e-07	0.343914130364117	0.862	0.561	0.00611935075953125
FBgn0026533	4.01545631775952e-05	0.343673845697594	1	0.953	0.487958251734137
FBgn0030467	2.00897866458337e-05	0.343008654994669	0.724	0.551	0.244131087320171
FBgn0285951	1.22353212929871e-09	0.342728064832168	0.983	0.849	1.48683624352379e-05
FBgn0038318	0.00033322821279396	0.342349769557053	1	0.969	1
FBgn0034098	0.00265811137318774	0.34228497849181	0.276	0.138	1
FBgn0030745	4.69054283457559e-09	0.341962661249045	0.897	0.627	5.69994765257626e-05
FBgn0029079	3.15440652174088e-07	0.341851833965799	0.914	0.775	0.00383323480521951
FBgn0037747	2.93898270832761e-07	0.341752820938426	0.948	0.794	0.00357145178715972
FBgn0002733	8.75387232350936e-05	0.341350855794681	0.914	0.762	1
FBgn0052251	1.10412698857442e-14	0.341349630516887	0.759	0.279	1.34173511651563e-10
FBgn0036661	4.85950901894515e-07	0.341155567287411	1	0.982	0.00590527535982215
FBgn0037082	3.74569281939551e-07	0.340775897033467	0.69	0.389	0.00455176591412942
FBgn0015268	2.11573468160279e-11	0.340710927673555	1	0.979	2.5710407850837e-07
FBgn0039687	1.27875686851167e-08	0.339745368518964	0.776	0.504	0.000155394534661538
FBgn0015522	0.0024331143976352	0.339002075693158	0.914	0.789	1
FBgn0010282	1.44045865110744e-05	0.338910789945364	0.966	0.778	0.175044535282576
FBgn0015527	3.06395531419641e-06	0.338722375582179	0.983	0.812	0.0372331849781148
FBgn0040373	8.04853642545544e-09	0.338169150644845	0.724	0.368	9.78058146421345e-05
FBgn0039065	2.60654531557793e-10	0.337799118932276	0.828	0.441	3.1674738674903e-06
FBgn0039215	1.25715069812441e-05	0.337277682920508	0.931	0.757	0.152768952836079
FBgn0030054	9.43780990709233e-07	0.337037015686565	0.862	0.642	0.0114688265990986
FBgn0004856	4.81700628718484e-06	0.336988610184597	0.983	0.896	0.0585362604018702
FBgn0001206	3.99473401035765e-09	0.336754858364729	0.552	0.214	4.85440076938662e-05
FBgn0051673	1.86985554965599e-05	0.336194478152007	0.966	0.916	0.227224846394196
FBgn0035679	0.00359758465673606	0.335530767617853	0.948	0.901	1
FBgn0036980	0.00171360314959086	0.334727711234974	0.879	0.794	1
FBgn0250843	3.31305709767468e-06	0.334055634493955	1	0.974	0.0402602698509427
FBgn0260444	9.04325241853477e-05	0.334031282806121	0.845	0.627	1
FBgn0030692	6.58792978304409e-06	0.333812262204604	0.948	0.809	0.0800565227235518
FBgn0037573	1.88260997957476e-06	0.333297949400326	1	0.943	0.0228774764717925
FBgn0027090	7.69067317868744e-05	0.333022694057982	0.983	0.93	0.934570604674097
FBgn0026361	1.23455071407296e-07	0.332788224439115	0.655	0.363	0.00150022602774146
FBgn0034259	6.54420980433167e-07	0.332689564522396	1	0.956	0.00795252375422385
FBgn0261479	1.39146927467528e-06	0.332085039312076	0.983	0.752	0.016909134625854
FBgn0039627	1.20934728101084e-08	0.33204495657901	0.879	0.58	0.000146959881588437
FBgn0022359	3.91958483438063e-10	0.331850309378536	0.724	0.389	4.76307949073934e-06
FBgn0004363	1.26512380359653e-07	0.331757749993646	1	0.992	0.0015373784461305
FBgn0029094	0.000143544393082983	0.331745718625832	0.897	0.836	1
FBgn0000536	6.41283480317312e-05	0.331196616227138	0.983	0.786	0.779287685281597
FBgn0038376	0.000125226258559679	0.331069148799373	0.724	0.499	1
FBgn0031711	2.51826800188584e-06	0.330948266367028	0.966	0.864	0.0306019927589167
FBgn0035868	0.000340410467684358	0.330722278083381	0.724	0.535	1
FBgn0038473	0.000359349547464959	0.330709710839943	0.931	0.83	1
FBgn0033354	1.89660807262855e-09	0.330577730829401	0.621	0.251	2.30475812985821e-05
FBgn0036662	6.43392852316523e-05	0.330244487767141	0.759	0.535	0.781850994135038
FBgn0011659	1.41422095251625e-08	0.33015715488405	0.741	0.381	0.000171856130149774
FBgn0028936	3.56303862383986e-05	0.329886079915207	1	0.969	0.43298045356902
FBgn0025626	3.35684530508648e-05	0.329710298391702	0.879	0.744	0.407923841474109
FBgn0026761	0.000129007783710868	0.329231500508484	0.948	0.856	1
FBgn0035026	4.11415913122249e-07	0.329166692743827	0.845	0.556	0.00499952617626157
FBgn0013726	2.0532579259181e-05	0.329143073411009	1	0.982	0.249511903157568
FBgn0032988	7.69016791471923e-05	0.329006616592194	0.966	0.843	0.934509204996681
FBgn0031418	0.000108880856460392	0.328358000113228	0.983	0.974	1
FBgn0038771	8.26584688998113e-07	0.327701253608596	1	0.974	0.0100446571407051
FBgn0261976	1.08907924839415e-09	0.327578490366935	0.828	0.504	1.32344910264857e-05
FBgn0032166	2.86062884296419e-06	0.327293030808024	0.828	0.608	0.0347623616997008
FBgn0014028	1.53871358808166e-08	0.326826225408355	1	0.924	0.000186984475223684
FBgn0030545	2.43074464593143e-08	0.326819716616058	0.983	0.851	0.000295384089373588
FBgn0004901	0.000177306990297432	0.326627740936538	0.672	0.46	1
FBgn0027093	0.000351113043667584	0.326547212090286	0.897	0.864	1
FBgn0020633	2.55724068469057e-14	0.326334812493805	0.81	0.405	3.10755888003598e-10
FBgn0045063	0.000246389874765911	0.326244948475861	0.983	0.922	1
FBgn0030403	1.15929261702376e-05	0.325955485664202	0.81	0.606	0.140877238820727
FBgn0028542	0.000391196619508121	0.325868059807939	1	0.99	1
FBgn0027538	6.57198762536148e-05	0.325484528131885	0.741	0.556	0.798627936233927
FBgn0021768	2.21032479848354e-05	0.325442070069856	1	0.961	0.268598669511719
FBgn0026630	0.000772314487383714	0.324817271549871	0.845	0.723	1
FBgn0038961	2.98623470656804e-05	0.324764598821278	0.793	0.606	0.362887241542149
FBgn0010213	3.87437754709122e-07	0.324500642654464	1	0.956	0.00470814359522525
FBgn0000721	3.14827392954057e-05	0.324475840009066	0.862	0.679	0.38257824791777
FBgn0035083	2.48474479238325e-06	0.324410955369561	0.672	0.366	0.0301946187170413
FBgn0038974	9.56306252833775e-06	0.324283432915293	0.914	0.859	0.11621033584436
FBgn0027588	6.7595483141669e-06	0.323921899836938	1	0.987	0.0821420311137561
FBgn0040394	7.2973286240348e-08	0.323829074797166	0.983	0.822	0.000886771374392709
FBgn0086450	0.00105670101544651	0.323776620039249	0.483	0.292	1
FBgn0035805	9.77198917606101e-10	0.323528942883358	0.914	0.645	1.18749212467493e-05
FBgn0022069	0.000777820841256267	0.323448280552621	0.862	0.757	1
FBgn0261552	2.06920879591864e-06	0.323177124402271	1	0.995	0.0251450252880033
FBgn0263413	2.84219308757998e-05	0.323089115190277	0.586	0.358	0.34538330400272
FBgn0039566	0.00164862521996772	0.323067677038671	0.862	0.747	1
FBgn0010356	1.97090587798801e-05	0.322639877383305	0.724	0.475	0.239504482293103
FBgn0014189	3.49574360098272e-06	0.322481145433155	1	0.992	0.042480276239142
FBgn0020306	0.00020666025165813	0.321944044663894	1	0.963	1
FBgn0052438	2.75146884970739e-08	0.321939432349497	0.897	0.606	0.000334358494616442
FBgn0031782	1.13487432620449e-06	0.321844715034829	0.828	0.514	0.013790992812037
FBgn0032465	1.53485084716757e-05	0.321136023111531	1	0.93	0.186515074947803
FBgn0032775	0.000130988641128036	0.321067972042679	0.966	0.841	1
FBgn0011763	8.48971951589165e-05	0.320996025764604	0.948	0.888	1
FBgn0036764	2.4225120204723e-05	0.320685311203284	0.638	0.371	0.294383660727794
FBgn0020653	4.0177358158671e-05	0.320633409759698	1	0.982	0.48823525634417
FBgn0262732	2.36853700761957e-05	0.32049613316557	1	0.974	0.28782461716593
FBgn0003483	5.45282381324212e-10	0.320396607838673	0.397	0.107	6.62627149785183e-06
FBgn0034433	1.41902449518502e-06	0.32024270117342	0.845	0.64	0.0172439856654884
FBgn0035374	6.81460575241799e-10	0.320211142863077	0.983	0.762	8.28110891033835e-06
FBgn0010750	0.000169149894844829	0.320077984991934	0.897	0.791	1
FBgn0026876	8.25501225497424e-09	0.319778321036405	0.672	0.313	0.000100314908922447
FBgn0000611	1.81225952249416e-05	0.319408454098558	1	0.948	0.22022577717349
FBgn0031149	0.00555084844507823	0.319390432567812	1	0.984	1
FBgn0037382	0.000424719076063355	0.319238259448356	0.793	0.64	1
FBgn0086444	3.03159353049197e-05	0.317942368812809	0.69	0.46	0.368399245825384
FBgn0266111	1.18103574821228e-08	0.317810293788161	0.638	0.274	0.000143519464122756
FBgn0026598	0.00124324580330422	0.317517764550278	0.707	0.627	1
FBgn0039867	0.000139636880202409	0.317514534187384	0.81	0.632	1
FBgn0061515	9.57150370081036e-07	0.317409764150233	1	0.971	0.0116312912972248
FBgn0037262	5.80902227702218e-09	0.317230475464965	0.983	0.812	7.05912387103735e-05
FBgn0031266	0.000103331922658771	0.316912153176578	0.914	0.768	1
FBgn0035388	0.00022924409880926	0.316681287317774	0.948	0.872	1
FBgn0030025	9.22151916700348e-11	0.316550126806327	1	0.869	1.12059900917426e-06
FBgn0004406	3.03865098201082e-09	0.316494289495485	0.672	0.329	3.69256867333955e-05
FBgn0025621	9.58618573779331e-06	0.315949524750878	0.879	0.621	0.116491329085664
FBgn0031497	1.73385415414196e-05	0.315816993337032	1	0.963	0.210697956811331
FBgn0028997	2.14914234173263e-08	0.315771245711755	0.776	0.413	0.000261163777367349
FBgn0020272	4.62098100888725e-05	0.315152786766761	0.845	0.666	0.561541612199978
FBgn0036565	1.78014846358908e-07	0.314700488132869	0.724	0.407	0.00216323641295345
FBgn0026562	0.00011291273581504	0.314573261713919	1	1	1
FBgn0003189	2.7897917177085e-05	0.314553768303159	0.828	0.65	0.339015489535936
FBgn0041702	5.90904987764795e-08	0.314540421589091	0.845	0.551	0.000718067741131779
FBgn0027375	0.0002169091052756	0.313919027358352	0.741	0.577	1
FBgn0040837	0.00208022964909735	0.313779598816431	0.586	0.405	1
FBgn0039710	9.12328599782851e-07	0.313661095654737	0.914	0.713	0.0110866171445612
FBgn0033431	2.09835071230241e-06	0.313648865692701	0.983	0.862	0.0254991578558989
FBgn0028331	0.000300935383026642	0.313632667507091	1	0.997	1
FBgn0032117	5.38208009902538e-08	0.313487959858086	0.983	0.781	0.000654030373633564
FBgn0015615	1.63607320779754e-06	0.31229196496969	0.862	0.543	0.0198815616211557
FBgn0028427	5.4862412323237e-05	0.312229571172087	0.966	0.901	0.666688034551976
FBgn0035205	0.000148472525183876	0.312217813428697	0.914	0.838	1
FBgn0032256	3.65511928338801e-05	0.311562113877227	0.483	0.272	0.444170095317311
FBgn0030246	1.17619222603854e-05	0.311559786602553	0.793	0.522	0.142930879308203
FBgn0263198	5.453140482261e-06	0.311523701155466	1	0.958	0.0662665631404357
FBgn0013763	0.00173331914915701	0.311144905428785	1	1	1
FBgn0052452	3.10668931440839e-08	0.310783748867044	0.672	0.326	0.000377524885486907
FBgn0015245	0.000649660157329821	0.310652144967972	1	0.977	1
FBgn0030518	8.98149917949992e-05	0.310575309219009	0.983	0.943	1
FBgn0026570	0.000153663266896913	0.310540727374313	0.724	0.551	1
FBgn0015321	3.13409398033393e-06	0.309921760359441	0.983	0.862	0.0380855100490179
FBgn0032919	0.000179100275797468	0.309850256981739	0.966	0.833	1
FBgn0283521	8.27163257127576e-06	0.309044266732399	1	0.974	0.100516879006143
FBgn0020503	2.74360745799334e-07	0.308933297523429	0.897	0.634	0.0033340317829535
FBgn0260750	7.93298597407424e-07	0.308890570632991	0.948	0.721	0.00964016455569501
FBgn0038183	7.23173457120383e-07	0.308883209228927	0.966	0.825	0.0087880038509269
FBgn0034194	0.0010138682255857	0.307822290324837	0.931	0.744	1
FBgn0037998	2.81483093003684e-06	0.307475230657448	0.897	0.65	0.0342058254618076
FBgn0270924	0.000271280341905367	0.307462087342508	0.931	0.786	1
FBgn0036135	4.27573219721963e-08	0.306970769675319	0.948	0.773	0.000519586976606129
FBgn0033225	0.000523820070438714	0.306901572936398	0.897	0.804	1
FBgn0039360	2.43466644024779e-05	0.306756238282241	0.931	0.802	0.295860665818912
FBgn0265998	7.72799921043762e-06	0.306634937064649	1	0.948	0.093910646405238
FBgn0031492	0.000139251797497484	0.306430167068471	0.828	0.692	1
FBgn0022338	1.30813169338386e-05	0.306307618131163	0.914	0.726	0.158964163380007
FBgn0053460	0.0547210745500608	0.306071439863244	0.931	0.937	1
FBgn0262647	7.86456116173638e-05	0.305973440340516	0.879	0.676	0.955701472374205
FBgn0038046	3.7411355051478e-05	0.305848977337393	0.983	0.898	0.45462278658556
FBgn0262656	1.07848360248414e-05	0.305841690950105	1	0.864	0.131057327373873
FBgn0027791	9.01430332047776e-06	0.305369681667377	0.966	0.846	0.109541813950446
FBgn0266124	1.16801460585891e-06	0.30520972645502	0.983	0.901	0.0141937134903975
FBgn0021825	2.69964652785695e-06	0.305006471523184	0.966	0.914	0.0328061046065177
FBgn0263863	4.08118316876836e-06	0.304886766605067	0.931	0.77	0.0495945378668732
FBgn0261041	0.00270028285639361	0.304746790891168	0.466	0.305	1
FBgn0038546	6.56116034438744e-05	0.304677283823585	0.879	0.768	0.797312205049962
FBgn0086690	0.000613303068635487	0.304549138466665	1	0.943	1
FBgn0033571	1.43106723050144e-08	0.304130164308895	1	0.916	0.000173903289850535
FBgn0027291	1.83166509725726e-05	0.303933135603184	1	0.969	0.222583942618702
FBgn0261283	0.000325254143278657	0.303787253604391	0.931	0.846	1
FBgn0035203	5.00544925865184e-06	0.303463005681509	0.879	0.749	0.0608262193911372
FBgn0051989	5.52132074346791e-09	0.303261156527979	0.672	0.305	6.7095089674622e-05
FBgn0031238	2.64639592523334e-06	0.303174468657115	0.845	0.608	0.0321590032834355
FBgn0032603	0.000905875014425776	0.303107630975544	0.966	0.789	1
FBgn0015544	2.25685397905511e-06	0.302610657159055	0.793	0.522	0.0274252895534777
FBgn0038912	0.000476168589847016	0.302507151961049	0.914	0.762	1
FBgn0038662	7.86713327212659e-08	0.302505640969312	0.931	0.663	0.000956014035228824
FBgn0010225	2.69035514405204e-05	0.302101672837686	1	0.992	0.326931957105204
FBgn0264326	2.06916926672956e-08	0.302060452219644	0.621	0.285	0.000251445449292977
FBgn0003257	0.000142928958370833	0.301855339410385	0.948	0.849	1
FBgn0259676	1.34079354795065e-07	0.301554734141111	0.534	0.227	0.00162933231946964
FBgn0030678	7.00216053635736e-06	0.301147047362122	0.845	0.619	0.0850902548378146
FBgn0004432	1.01268835375872e-06	0.300701263456657	1	0.995	0.012306188874876
FBgn0264343	9.95410365392749e-08	0.300061564455219	0.793	0.478	0.00120962267602527
FBgn0086687	2.46886038176236e-07	0.299661236620643	1	0.971	0.00300015913591762
FBgn0037341	7.50958600267478e-06	0.299516290333937	0.914	0.663	0.0912564891045039
FBgn0030039	4.55597641153901e-10	0.29949631891574	0.862	0.509	5.53642253530221e-06
FBgn0041186	1.2873049293642e-08	0.299438481167021	0.828	0.546	0.000156433295016337
FBgn0002174	5.55143011032419e-05	0.299183060083056	0.983	0.877	0.674609787006595
FBgn0034792	4.47258584795404e-05	0.298839930159239	0.948	0.872	0.543508632243374
FBgn0025720	2.15281916483598e-06	0.298829330904167	0.983	0.922	0.0261610584910868
FBgn0010246	0.00245696364411124	0.298784868267745	0.966	0.977	1
FBgn0032154	4.08398589968658e-10	0.29844525721048	0.724	0.321	4.96285966529913e-06
FBgn0261112	0.000549667551448518	0.297833255895428	0.741	0.574	1
FBgn0037270	1.27355909916531e-06	0.297153589277594	1	0.984	0.0154762901730568
FBgn0086758	9.09169748766097e-06	0.2965144946382	1	0.731	0.110482307870056
FBgn0033751	7.33377652387077e-06	0.296348998707593	1	0.88	0.0891200523180776
FBgn0010926	0.00336941087401677	0.296128108278779	0.741	0.629	1
FBgn0038327	1.00064869650099e-06	0.296011762766676	0.966	0.765	0.01215988295988
FBgn0050349	0.00113581331206664	0.295761612317928	0.914	0.83	1
FBgn0034728	9.67907653997052e-05	0.295727285710665	0.828	0.624	1
FBgn0051092	0.167102454370545	0.295519756155969	0.741	0.762	1
FBgn0050499	2.87018967520686e-05	0.295259274992575	0.966	0.922	0.348785449331137
FBgn0034057	0.000409802137399144	0.29513317969332	0.983	0.93	1
FBgn0023540	2.09170961635684e-15	0.294815043940805	0.621	0.193	2.54184552579683e-11
FBgn0033890	1.7354375071487e-06	0.294665262126358	0.552	0.272	0.021089036586871
FBgn0027053	3.41097527548485e-05	0.294174280539187	0.983	0.924	0.414501715476919
FBgn0065035	1.38394067731048e-06	0.29411744871009	0.759	0.535	0.016817647110677
FBgn0036239	0.000102707639173694	0.293859188737448	0.966	0.914	1
FBgn0011297	2.44280016219762e-06	0.293301296364269	0.966	0.838	0.0296849075710255
FBgn0030345	2.14463064067784e-07	0.293238465230186	0.672	0.384	0.00260615515455171
FBgn0013753	3.52598274697461e-05	0.29315343382946	0.759	0.538	0.428477423412355
FBgn0030710	2.876910832137e-07	0.293018115465762	0.431	0.162	0.00349602204321288
FBgn0040102	0.000245917884107049	0.292745462653086	1	0.974	1
FBgn0035421	0.00301793459157225	0.292632466980831	0.879	0.791	1
FBgn0264848	8.93629518081651e-06	0.292496010854955	0.931	0.802	0.108593859037282
FBgn0002715	6.43123792238639e-08	0.292378615863671	0.569	0.269	0.000781524032328395
FBgn0035627	1.11282687890415e-10	0.292351162531008	0.552	0.185	1.35230722324433e-06
FBgn0286778	7.22614599852194e-05	0.292189075105847	1	0.93	0.878121261740386
FBgn0029525	2.05398558357373e-06	0.292000392338411	0.741	0.452	0.0249600328115879
FBgn0038552	0.000236762894456071	0.291863727054657	0.879	0.791	1
FBgn0001612	2.43201016179609e-05	0.291846215301677	0.793	0.548	0.295537874861461
FBgn0037989	4.07846304833423e-05	0.291725406524465	1	0.867	0.495614829633576
FBgn0037955	0.000181503761888758	0.291709739348287	0.931	0.862	1
FBgn0039350	9.03132468608996e-06	0.291648272258006	0.638	0.381	0.109748657585365
FBgn0036487	1.22287802036261e-05	0.291481564359046	0.897	0.723	0.148604137034464
FBgn0039537	8.14429822871699e-06	0.291329807207818	1	0.971	0.0989695120753689
FBgn0031977	4.32878127880923e-07	0.29127228064427	1	0.977	0.00526033501000898
FBgn0039140	0.00723172468589168	0.291053720806005	0.897	0.799	1
FBgn0034141	0.000585019771122781	0.290911102179326	0.897	0.828	1
FBgn0005777	0.0151301968198326	0.290592884255275	0.948	0.901	1
FBgn0030151	5.10408409438312e-05	0.290236615251198	0.983	0.95	0.620248299149436
FBgn0030873	7.24309104916123e-05	0.290168033069365	0.983	0.885	0.880180424294072
FBgn0033690	1.16338134785823e-11	0.289988782628136	0.81	0.42	1.41374101391732e-07
FBgn0023477	3.23529943480559e-08	0.289901436279117	1	0.969	0.000393153587317576
FBgn0010316	4.22185506189443e-07	0.289865805571	0.776	0.462	0.00513039827121411
FBgn0032698	7.33720293344719e-14	0.289333053285283	0.655	0.227	8.91616900472503e-10
FBgn0003449	3.4312375076942e-06	0.28917940314946	0.983	0.932	0.0416963981934999
FBgn0003204	0.00749778543927941	0.288990106911746	0.983	0.943	1
FBgn0035244	3.05089182534423e-05	0.288964721870499	0.914	0.697	0.370744374615831
FBgn0000377	8.95681887241757e-05	0.28888483174008	0.897	0.731	1
FBgn0033906	1.41950471575837e-05	0.288800145338193	1	0.987	0.172498213058957
FBgn0033169	6.81821526456067e-06	0.288343594863706	0.741	0.467	0.0828549518949413
FBgn0086605	0.000484213831485094	0.287947464568409	0.862	0.809	1
FBgn0035283	0.0317394258154822	0.287934300196958	0.724	0.645	1
FBgn0036695	0.00186733261814567	0.287577784811915	0.828	0.747	1
FBgn0036849	1.63039631856701e-34	0.28716606667835	0.621	0.055	1.98125760632263e-30
FBgn0032524	0.00274609441316419	0.287149908227457	0.983	0.922	1
FBgn0051368	0.00178345727117395	0.287074971119412	0.776	0.648	1
FBgn0002891	4.46979911504691e-07	0.287006052137002	0.638	0.36	0.005431699884605
FBgn0022959	2.47638782086261e-06	0.286913079625551	1	0.99	0.0300930647991224
FBgn0037531	1.22236347761035e-07	0.286828850898383	0.586	0.292	0.0014854160979921
FBgn0003082	9.11672386796749e-07	0.286625361252908	0.897	0.786	0.0110786428443541
FBgn0031020	5.2148540888389e-05	0.286488348793327	1	0.953	0.633709068875704
FBgn0040298	7.09961367871733e-06	0.286325906542916	0.81	0.585	0.086274505423773
FBgn0037891	4.63317447281261e-05	0.28603699140363	0.983	0.958	0.563023361936189
FBgn0011020	2.84692044363731e-09	0.285535066245131	0.621	0.261	3.45957772310806e-05
FBgn0015575	0.00100889822390676	0.285532876277903	0.603	0.381	1
FBgn0033459	3.53204039646572e-06	0.284691879975563	0.845	0.619	0.0429213548978515
FBgn0033434	0.000610646002327823	0.284691066869287	0.948	0.888	1
FBgn0033055	0.000672806675432135	0.284634296071236	0.828	0.715	1
FBgn0036640	1.03600241116005e-05	0.28452863445871	0.638	0.366	0.125895013004169
FBgn0287585	0.000496779635962297	0.284064072887994	0.741	0.619	1
FBgn0032721	0.0815409583532711	0.28361143896584	1	0.95	1
FBgn0037108	0.000266798140271309	0.283309909005544	1	0.953	1
FBgn0034059	2.34713040482119e-08	0.28324434650024	1	0.849	0.000285223286793871
FBgn0027607	0.000782585437399307	0.283141713241571	0.914	0.789	1
FBgn0026427	3.80362559386555e-05	0.282984229277349	0.948	0.791	0.462216582166542
FBgn0036710	0.000121565667740189	0.282594359136487	0.793	0.65	1
FBgn0035336	9.33822566756039e-07	0.282314229349424	0.707	0.42	0.0113478118312194
FBgn0031738	1.09433609345544e-05	0.281999029459047	0.897	0.642	0.132983722076705
FBgn0001247	0.00254291614146202	0.281596038636252	0.81	0.723	1
FBgn0030504	0.000239816197204995	0.281470772846331	0.845	0.681	1
FBgn0032253	0.0139643410542799	0.281076654012225	1	0.958	1
FBgn0038326	2.11158809456774e-05	0.280832073917608	0.983	0.864	0.256600185251872
FBgn0027094	0.000720816342340197	0.280461518021595	1	0.935	1
FBgn0038768	0.000126878725533897	0.280296574070823	0.69	0.507	1
FBgn0002872	4.39898144608176e-05	0.280019538497211	0.603	0.345	0.534564225327855
FBgn0003169	0.000185141208017291	0.279920257566922	0.845	0.65	1
FBgn0287725	0.000267656775031084	0.279819028442892	0.966	0.846	1
FBgn0033924	9.90720518006572e-05	0.279670728793919	0.81	0.572	1
FBgn0037622	0.000941343529152445	0.279372762503177	0.862	0.734	1
FBgn0005696	1.41701948738234e-06	0.27932513607964	0.569	0.29	0.0172196208106702
FBgn0027329	0.00010033709748762	0.279155790660129	1	0.982	1
FBgn0038524	0.000243407655124242	0.279140430421539	0.672	0.436	1
FBgn0038145	0.00165889874103468	0.279123150427683	0.983	0.95	1
FBgn0003517	0.000529741830249482	0.279082152849474	1	1	1
FBgn0052068	1.18842624381384e-08	0.278899488059631	1	0.804	0.000144417557148257
FBgn0034237	8.86889162937758e-05	0.278075892150771	1	0.987	1
FBgn0053172	0.000764767395523436	0.277817069260174	0.534	0.355	1
FBgn0050291	9.98653917417218e-06	0.277736395389926	0.931	0.789	0.12135642404454
FBgn0037255	0.000225387420001261	0.277147269529001	0.845	0.807	1
FBgn0039128	2.47670611192767e-06	0.276943622114983	0.655	0.394	0.030096932672145
FBgn0019624	4.70759789629106e-06	0.276927415807435	1	0.979	0.057206729635729
FBgn0024183	0.000138247225923788	0.276401814512834	1	0.982	1
FBgn0013756	0.000546094863967723	0.276261671019263	0.966	0.922	1
FBgn0032907	4.81975877762758e-06	0.276167334556201	0.672	0.386	0.0585697086657303
FBgn0033468	6.61890865330573e-05	0.275883162270374	0.793	0.606	0.804329779549713
FBgn0030433	6.1571120764173e-10	0.275842017401746	1	0.828	7.4821225952623e-06
FBgn0035623	0.009322469608374	0.275369234290126	0.983	0.927	1
FBgn0021750	6.27499716353458e-05	0.275350038398405	0.81	0.616	0.762537655312723
FBgn0036828	0.000306054355894169	0.27491104776714	0.724	0.551	1
FBgn0000588	5.03330442747611e-10	0.274427707595817	0.69	0.295	6.11647154026897e-06
FBgn0038438	0.000191954807722228	0.274156435844472	1	0.906	1
FBgn0051365	4.67193532293345e-05	0.273951289966684	0.655	0.415	0.567733580442872
FBgn0261530	0.000211015571628536	0.273902457050917	0.776	0.598	1
FBgn0051549	4.20776266345811e-05	0.273836395675149	0.81	0.648	0.511327318863429
FBgn0001986	0.000246296533066285	0.273582122797155	0.776	0.593	1
FBgn0259978	0.000952667676637379	0.273552404381995	0.931	0.799	1
FBgn0038250	0.00048415299396378	0.273424713417825	0.983	0.935	1
FBgn0002609	0.0321083550894546	0.273331037444847	0.293	0.188	1
FBgn0036754	1.18399827823969e-08	0.272710588946318	0.81	0.405	0.000143879470771687
FBgn0038118	4.14379771865972e-07	0.271786717891662	0.638	0.345	0.00503554298771529
FBgn0031252	1.03609574404591e-08	0.271101042582094	0.569	0.235	0.000125906354816459
FBgn0031643	0.0634803983446507	0.270960175661278	0.828	0.731	1
FBgn0014269	6.87802354395534e-07	0.270663792451727	0.879	0.58	0.00835817421061453
FBgn0031736	0.000116755227295601	0.270467379286826	0.948	0.734	1
FBgn0260960	0.00158851191111758	0.270228842630268	0.948	0.859	1
FBgn0030349	0.00495970071380529	0.269929539547432	0.707	0.608	1
FBgn0039204	0.000242194525676496	0.269846961929288	0.948	0.867	1
FBgn0022349	0.000102645628652189	0.269526692526164	1	0.979	1
FBgn0287774	3.73643171006535e-05	0.269409659940466	0.828	0.629	0.454051181407141
FBgn0020407	6.69859874254784e-07	0.269380588555188	0.69	0.363	0.00814013719194414
FBgn0032691	2.26613274009837e-05	0.269346770381936	0.672	0.41	0.275380450576754
FBgn0036263	2.67933311489326e-06	0.269215354195826	0.897	0.692	0.0325592560121829
FBgn0000100	4.60941347865293e-06	0.268859821657965	1	1	0.0560135925925905
FBgn0003978	2.90073924785933e-06	0.268841169263535	0.914	0.773	0.0352497833399866
FBgn0032454	9.73381839657005e-05	0.26879083517213	0.897	0.768	1
FBgn0026433	4.33143490474469e-05	0.26875972346242	0.69	0.418	0.526355969624574
FBgn0036096	0.00110726359654556	0.268672477262226	0.879	0.83	1
FBgn0033948	2.85284198367256e-05	0.26856203330064	0.672	0.423	0.346677357855889
FBgn0039508	0.000612575178145335	0.268276049847902	0.897	0.731	1
FBgn0034488	0.000418105616906979	0.268051654651979	0.948	0.924	1
FBgn0034885	3.05571499122368e-06	0.267479274884589	0.931	0.611	0.0371330485733502
FBgn0035440	0.000510013945513565	0.267474526747188	0.983	0.914	1
FBgn0037347	9.62516256125933e-07	0.267397741347796	0.793	0.499	0.0116964975444423
FBgn0025615	0.000324840537345813	0.267158080593565	1	0.966	1
FBgn0038723	0.000307402571725422	0.267059514367993	0.948	0.93	1
FBgn0266518	7.75062857493984e-06	0.266627998041237	0.966	0.843	0.094185638442669
FBgn0261625	0.000435468512102255	0.266592290704065	0.345	0.17	1
FBgn0031972	4.04116618276223e-05	0.266450762970289	0.828	0.634	0.491082514529266
FBgn0037137	3.24679176993191e-05	0.266432810343569	1	0.828	0.394550135882125
FBgn0034618	0.00170127230423303	0.26643138870386	0.759	0.608	1
FBgn0039727	0.000227622552851155	0.266343645016164	0.655	0.428	1
FBgn0000316	0.00218623253538024	0.266276355862304	0.948	0.872	1
FBgn0030853	5.41582493859273e-05	0.266169397834873	1	0.956	0.658131046537789
FBgn0024188	1.32281334169001e-07	0.265910829373849	1	0.927	0.0016074827728217
FBgn0050020	0.000999571451656254	0.265844583198922	0.759	0.634	1
FBgn0053138	0.0303100811769582	0.265522441711166	0.5	0.381	1
FBgn0029713	3.0077398373204e-05	0.265496407753941	0.81	0.559	0.365500545031175
FBgn0036557	1.90274686398628e-05	0.265349813174809	0.828	0.661	0.231221798911613
FBgn0032633	0.00206303746485313	0.265256423383731	0.69	0.595	1
FBgn0043456	0.000672393088397276	0.265003812928532	0.983	0.977	1
FBgn0027615	1.4436736460589e-06	0.264960428032527	0.862	0.58	0.0175435221469078
FBgn0003087	4.08033390352217e-13	0.264892917078235	0.724	0.282	4.95842175956014e-09
FBgn0030631	0.000944545066112338	0.264818809688986	0.776	0.627	1
FBgn0015799	0.000867196660661184	0.264813232185989	0.879	0.817	1
FBgn0033457	2.32466070859271e-05	0.2648002967663	0.914	0.687	0.282492769308187
FBgn0037580	0.00400256240419745	0.26472456672077	0.983	0.935	1
FBgn0086443	0.0223357767375582	0.264573778894979	1	0.958	1
FBgn0039189	9.55190409203772e-08	0.264434753705874	0.552	0.23	0.00116074738526442
FBgn0037469	7.40907198781615e-11	0.264171360663351	0.776	0.407	9.00350427959419e-07
FBgn0283427	3.37160784130948e-05	0.26385124704896	0.828	0.548	0.409717784875928
FBgn0020655	0.00492458007504998	0.263790396767006	0.948	0.846	1
FBgn0035272	9.97103793488005e-05	0.263498695361471	0.897	0.849	1
FBgn0086768	0.000363432239583147	0.263305056524316	1	0.922	1
FBgn0037815	1.41980300785747e-08	0.263272749994971	0.914	0.64	0.00017253446151484
FBgn0039711	1.94971840933218e-08	0.263194447514299	0.741	0.418	0.000236929781102046
FBgn0024992	0.000117054373982042	0.262956416175107	0.897	0.715	1
FBgn0038300	8.57623110787846e-07	0.262905007548728	0.776	0.462	0.0104218360422939
FBgn0283681	1.05607345979307e-06	0.262536540145456	0.879	0.616	0.0128334046834054
FBgn0031660	3.89214816929748e-06	0.261973072082902	1	0.914	0.047297384553303
FBgn0037569	0.000111972017327933	0.261947323241666	0.759	0.574	1
FBgn0030668	3.6806302878217e-07	0.261332977924435	0.759	0.452	0.00447270192576093
FBgn0085360	0.000375101310729481	0.261303597778562	0.983	0.99	1
FBgn0030035	0.000518905003483446	0.260687480515053	1	0.971	1
FBgn0037878	0.000158547554772465	0.260594144916521	0.879	0.796	1
FBgn0027081	0.000537305385914715	0.260582114509677	0.983	0.966	1
FBgn0036000	5.13744723690496e-05	0.260427510008257	0.879	0.619	0.62430258822869
FBgn0261955	0.000263676934119523	0.260173804258321	0.862	0.663	1
FBgn0039112	4.50850399448873e-05	0.259926539131395	0.966	0.916	0.547873405410271
FBgn0033523	2.71091884475381e-10	0.259908892557384	0.931	0.653	3.29430858014483e-06
FBgn0025592	0.00936937463604004	0.259542438768266	0.862	0.773	1
FBgn0261790	4.68134161858012e-08	0.259286040476175	1	0.963	0.000568876633489857
FBgn0038319	1.26869320615483e-08	0.258449202596095	0.948	0.695	0.000154171598411935
FBgn0086613	5.67403503296136e-05	0.258422808423138	0.638	0.418	0.689508737205464
FBgn0034989	0.0216018920623117	0.25839296604469	0.621	0.525	1
FBgn0033260	0.0013756744733796	0.257851824607875	0.948	0.82	1
FBgn0263831	9.89253463790836e-05	0.257803623495072	0.5	0.266	1
FBgn0030063	2.09499114285207e-07	0.257504655399544	0.897	0.689	0.00254583323679383
FBgn0023516	2.91019416672487e-05	0.25740014966782	0.741	0.546	0.353646795140407
FBgn0030854	0.000155409565119379	0.257257051989955	1	0.838	1
FBgn0015278	0.000126455125104451	0.25715889825729	0.897	0.752	1
FBgn0010877	4.30928966710927e-05	0.257118104507067	0.983	0.888	0.523664880347118
FBgn0036850	4.43548025009074e-10	0.257102830108687	0.879	0.441	5.38999559991027e-06
FBgn0032979	0.00513075638958101	0.256791051207413	0.862	0.799	1
FBgn0030093	1.42412751172571e-05	0.25674342654717	0.948	0.825	0.173059975224909
FBgn0031764	3.21601234822674e-06	0.25670013677268	0.879	0.676	0.0390809820556513
FBgn0038804	0.000404420733052648	0.256364853808165	0.914	0.76	1
FBgn0039265	0.00148936123816767	0.256206094424706	1	0.966	1
FBgn0027330	8.07487543818198e-06	0.25615323358828	0.845	0.561	0.0981258863247874
FBgn0003278	8.92437828517713e-05	0.255865442363508	0.776	0.522	1
FBgn0034058	0.000758969208828767	0.255852973996873	0.897	0.812	1
FBgn0026566	0.000559182313398251	0.255489668392876	0.983	0.935	1
FBgn0030648	1.12644804928058e-05	0.255423952760128	1	0.89	0.136885966948576
FBgn0042085	0.000553838996928097	0.255120535785426	0.741	0.538	1
FBgn0036928	4.92952908482794e-05	0.254656174709895	1	0.971	0.599036374388291
FBgn0003520	0.000162802574910671	0.254277659047028	0.81	0.637	1
FBgn0031951	1.68923671900959e-05	0.254268171270923	0.983	0.82	0.205276046094045
FBgn0038390	1.46783943740501e-11	0.254227567834129	0.655	0.256	1.78371848433456e-07
FBgn0024983	0.00175766933106556	0.254029775978242	0.914	0.794	1
FBgn0030855	3.97972364408124e-05	0.25397572124211	0.793	0.556	0.483616017228752
FBgn0035770	0.000725630053283847	0.253966810330257	1	0.883	1
FBgn0034521	6.97006424292326e-06	0.253731897319588	0.724	0.491	0.0847002206800034
FBgn0011787	4.32461710507906e-09	0.253620786699551	1	0.94	5.25527470609208e-05
FBgn0026619	7.92879975870662e-06	0.253465455246347	0.586	0.326	0.0963507746678029
FBgn0086855	0.000494457265169763	0.253381030755643	0.828	0.663	1
FBgn0024689	0.00154088820001171	0.253357321465341	0.845	0.695	1
FBgn0016685	2.17868610739767e-05	0.25324708332799	1	0.997	0.264753935770965
FBgn0031260	0.0001531181823686	0.253101491914492	1	0.956	1
FBgn0032295	0.000328796186211341	0.25300052890377	0.586	0.392	1
FBgn0032613	2.63177058479595e-06	0.252780230884885	0.948	0.593	0.0319812761464404
FBgn0031148	1.61680558411917e-06	0.252612362974402	0.534	0.24	0.0196474214582162
FBgn0036770	0.00315872136600749	0.252602745323469	0.81	0.624	1
FBgn0014141	3.81162186129554e-05	0.252394971912533	1	0.99	0.463188288584635
FBgn0024889	0.029058422049053	0.251930184825547	0.879	0.822	1
FBgn0038585	4.23227174216673e-05	0.251840056075026	0.966	0.809	0.5143056621081
FBgn0027513	6.02874524896201e-08	0.251549425206728	0.534	0.225	0.000732613122653864
FBgn0053462	0.0441796936664275	0.251495642355311	0.483	0.368	1
FBgn0034380	0.0125319972121055	0.251201559994491	0.517	0.381	1
FBgn0039266	0.413238668768967	0.251168060737676	0.931	0.822	1
FBgn0027866	7.34587925366044e-05	0.251167718358025	0.983	0.935	0.892671246904817
FBgn0264975	0.00275968083834878	0.251097055412369	0.983	0.953	1
FBgn0010113	2.93351712327371e-05	0.250882570053339	1	0.943	0.356481000820221
FBgn0011837	0.00158259941712694	0.25076294973998	1	0.958	1
FBgn0033178	8.47898508586693e-05	0.250600326581151	0.983	0.877	1
FBgn0031947	2.08696830717572e-07	0.250472957768058	0.931	0.679	0.00253608388687993
FBgn0039182	0.000400921050764827	0.250298521575811	0.793	0.58	1
