# Supplementary material for: Single-cell sequencing of tumor-associated macrophages in a Drosophila model
Source: Front Immunol. 2023 Sep 19;14:1243797. doi: 10.3389/fimmu.2023.1243797 (PMC10546068; doi:10.3389/fimmu.2023.1243797)
Supplement: Supplementary file 6 [file Table_5.xlsx]

## Sheet: Sheet1
	p_val	avg_log2FC	pct.1	pct.2	p_val_adj
FBgn0019661	8.2678472628238e-08	1.06041388832402	0.857	0.534	0.00100470879937835
FBgn0036262	4.61574707149645e-06	0.972457905948177	0.976	0.842	0.0560905584128248
FBgn0038353	0.00991535331743205	0.950641377994582	0.857	0.747	1
FBgn0053465	5.35177019598108e-08	0.908234129140663	1	0.83	0.000650347114215621
FBgn0040260	3.39850416515521e-08	0.814085623843042	0.976	0.777	0.000412986226149662
FBgn0051999	0.000138796969251875	0.732866578773221	0.881	0.719	1
FBgn0003741	3.54554866272003e-09	0.725251914594284	1	0.962	4.30855073493738e-05
FBgn0032603	3.42028632696125e-05	0.684918141316351	0.976	0.794	0.415633194452331
FBgn0000566	3.37646536004268e-06	0.648109850041656	0.976	0.975	0.0410308070552387
FBgn0034736	2.13915301989126e-05	0.641874360443987	0.857	0.647	0.259949874977185
FBgn0025885	0.00128365727671349	0.631750901673745	1	0.997	1
FBgn0035868	0.00553890451278342	0.59402195929557	0.667	0.549	1
FBgn0243514	6.97330948963192e-07	0.580999558766707	1	0.992	0.00847396569180071
FBgn0010651	8.81158750816403e-06	0.571244949226489	1	0.807	0.107078411399209
FBgn0001296	0.00223981270859145	0.544779751556912	0.976	0.932	1
FBgn0012037	0.000319315393675329	0.539613970897932	1	0.947	1
FBgn0033635	9.17072484444345e-07	0.534860065846525	1	0.997	0.0111442648309677
FBgn0036821	7.24679845346989e-05	0.531491189744849	1	0.985	0.88063094806566
FBgn0041150	3.89141280681991e-05	0.522524185921828	0.952	0.702	0.472884484284755
FBgn0032036	2.49635739853793e-05	0.518122058260269	1	0.88	0.303357351070329
FBgn0030309	3.71398988328845e-05	0.491133858676477	1	0.99	0.451324050617213
FBgn0019660	9.97973093943227e-10	0.484116350576749	0.762	0.311	1.21273690375981e-05
FBgn0259173	1.97813081251494e-05	0.474239794558241	1	0.902	0.240382456336816
FBgn0038467	5.36865747574378e-06	0.47344378977115	0.952	0.872	0.0652399256452385
FBgn0001220	0.000106517747634976	0.46855341037902	1	0.955	1
FBgn0000536	2.97412978487786e-05	0.465866414885873	1	0.792	0.361416251458358
FBgn0261836	7.05464539506081e-08	0.463338032724591	1	0.997	0.00085728050840779
FBgn0031327	1.27776800175204e-05	0.452207488965266	1	0.992	0.155274367572908
FBgn0003890	0.00281137429596665	0.447519916661764	0.881	0.815	1
FBgn0024807	0.029161683747125	0.44729770299218	0.976	0.93	1
FBgn0287767	8.45515263225579e-05	0.441409059050198	1	0.99	1
FBgn0037913	1.62945492134047e-05	0.436481794124105	1	0.995	0.198011362041294
FBgn0045823	9.11140071668228e-07	0.435741966334448	1	1	0.0110721741509123
FBgn0023000	3.32482565068861e-05	0.43304628624631	1	0.907	0.40403281307168
FBgn0259993	0.000338824296739467	0.432332775672996	1	0.977	1
FBgn0029710	0.00256413200540909	0.423842323895595	0.643	0.481	1
FBgn0030362	5.30304788430189e-05	0.41778393977866	1	1	0.644426378900365
FBgn0001114	8.15767396892667e-07	0.417746819562814	1	1	0.00991320540703969
FBgn0031693	0.00142430443307576	0.41707096211151	0.952	0.744	1
FBgn0085377	0.0138308204751439	0.412383050168612	0.69	0.544	1
FBgn0051092	0.426422449167794	0.409296811714756	0.714	0.764	1
FBgn0010621	3.32410668702754e-05	0.404798773382888	1	0.99	0.403945444607587
FBgn0259176	5.33190083335142e-05	0.404435796303386	1	0.992	0.647932589268864
FBgn0043841	0.00192712185719078	0.39899290337946	1	0.985	1
FBgn0032873	0.692671642561174	0.398651232101156	0.476	0.521	1
FBgn0038964	0.0151756279367381	0.398638401060203	0.952	0.94	1
FBgn0284243	0.000236407257026218	0.394501174215725	1	0.997	1
FBgn0286786	1.79377188358642e-05	0.393279053709384	0.976	0.917	0.217979159293421
FBgn0265574	0.0102585316794747	0.392797021424999	0.857	0.754	1
FBgn0036697	0.274423373246759	0.39273896295005	0.81	0.784	1
FBgn0270927	0.0089987518983022	0.391067967156992	0.976	0.905	1
FBgn0000043	0.000532224648765737	0.389231139042363	1	1	1
FBgn0013343	0.0551693580225219	0.388790622402123	1	0.965	1
FBgn0038826	5.56825583436317e-05	0.383398369112766	1	0.995	0.676654448991812
FBgn0027611	0.00189426879702207	0.382849488161579	1	0.995	1
FBgn0266534	0.00228233876517606	0.380727190740529	0.881	0.757	1
FBgn0035496	0.0257120388996953	0.380189439885618	0.714	0.536	1
FBgn0041183	0.57213285426151	0.377619133765121	0.762	0.825	1
FBgn0036121	4.29013616909684e-06	0.377401275333686	1	0.987	0.0521337347268648
FBgn0040752	1.2549249019399e-05	0.373262835379431	1	0.957	0.152498474083737
FBgn0034356	0.000182334299360613	0.371142547942152	0.619	0.348	1
FBgn0015399	0.00063928058767108	0.363126005528723	1	0.972	1
FBgn0038099	0.000191885004978132	0.360283591667465	0.69	0.479	1
FBgn0036334	0.00380641864965889	0.357628395217553	1	0.98	1
FBgn0025681	0.00028540877413894	0.356658895088781	1	0.98	1
FBgn0028744	0.00398003209339076	0.356585455732241	0.857	0.779	1
FBgn0038804	0.000255582059360581	0.355771525404532	0.952	0.762	1
FBgn0032689	0.0055133658295911	0.353074010687476	1	0.98	1
FBgn0040102	0.00308305602697065	0.353021448508879	0.976	0.977	1
FBgn0034399	0.0628421562026063	0.352627599580664	1	0.952	1
FBgn0263200	0.000766083234167782	0.35136516314543	0.976	0.875	1
FBgn0284256	0.100873568036051	0.350983594763605	0.929	0.847	1
FBgn0037632	0.000439909245673137	0.35028321289607	1	0.987	1
FBgn0032026	0.000415912632039823	0.350009612887035	0.905	0.652	1
FBgn0033377	0.000731385919544088	0.349786927363938	1	0.957	1
FBgn0030048	0.00512279714586651	0.349478296553497	0.857	0.717	1
FBgn0261276	0.0837840370897243	0.349308414408159	0.976	0.902	1
FBgn0015019	0.00328645859377699	0.345729565090462	1	0.985	1
FBgn0032729	0.00338195028179782	0.344482668700277	0.976	0.842	1
FBgn0036187	0.0143035103519454	0.342950601796044	0.548	0.426	1
FBgn0041781	0.00561407833667808	0.342088334072711	0.976	0.925	1
FBgn0015777	0.0275055525806127	0.341428442365897	0.952	0.852	1
FBgn0010551	0.000362675410639157	0.338664735230028	1	0.97	1
FBgn0011722	0.00213563370833924	0.33863223644628	1	0.985	1
FBgn0033741	0.00106141798462093	0.337618323736748	0.952	0.837	1
FBgn0035063	0.000308891820443281	0.3365956523131	0.738	0.591	1
FBgn0036770	0.00149971538341554	0.334048019285465	0.857	0.627	1
FBgn0050414	0.264064280004251	0.332071962777266	0.905	0.867	1
FBgn0032925	0.00306726776337352	0.331548763394374	0.857	0.709	1
FBgn0037718	0.0707533167723173	0.330415160065401	0.905	0.827	1
FBgn0040475	0.000499885792194556	0.330210521009459	1	0.94	1
FBgn0037137	0.0256267593775008	0.329395576098994	0.857	0.85	1
FBgn0032940	0.0307059777281695	0.327899724170319	0.786	0.664	1
FBgn0038020	0.00316220854823475	0.327798833081718	0.857	0.772	1
FBgn0036489	0.00865059757201611	0.327258986826253	0.857	0.825	1
FBgn0259937	0.000727238532726304	0.325954301777013	1	0.932	1
FBgn0031381	4.05670068817414e-05	0.325359685312534	1	0.985	0.492970267626922
FBgn0250814	0.00131812636217628	0.320145418685883	1	0.97	1
FBgn0033725	0.000590300262344127	0.31892330962211	1	0.967	1
FBgn0266417	0.000269827459461201	0.317616028164416	0.905	0.747	1
FBgn0284253	0.0145516204880842	0.317555964319646	0.881	0.752	1
FBgn0026196	0.00467782851851767	0.315488284393013	0.976	0.855	1
FBgn0037439	0.0578134138864244	0.314672495533632	0.881	0.86	1
FBgn0033688	0.0190814732815987	0.313562529653758	1	0.967	1
FBgn0036685	0.0327467913670131	0.313370398464488	0.929	0.86	1
FBgn0034362	0.000100419357409894	0.313296927621111	1	0.872	1
FBgn0035158	0.0140743347128803	0.312638523894344	0.738	0.602	1
FBgn0262124	0.00193512493001206	0.311102778928682	1	0.965	1
FBgn0263987	0.0314135057739247	0.311071087756436	1	0.952	1
FBgn0033949	0.000847768375681048	0.309644834096707	1	1	1
FBgn0031516	0.00827768607583635	0.309546010671657	0.619	0.489	1
FBgn0038304	0.00258380361741701	0.307824006092583	0.619	0.449	1
FBgn0002780	0.00114303232338857	0.307340961627283	1	0.972	1
FBgn0024558	0.00246466474267057	0.306046280467337	0.952	0.87	1
FBgn0025624	0.00174565117305273	0.305948185780975	0.952	0.905	1
FBgn0039735	0.00104956467925815	0.304643079748567	1	0.982	1
FBgn0037146	0.00165391973079726	0.304342554550135	0.976	0.807	1
FBgn0263977	7.6031536846602e-05	0.30360837880006	1	0.987	0.923935235759908
FBgn0032051	0.000693174956379231	0.30325983545439	0.786	0.619	1
FBgn0005585	0.0186957509749416	0.302993674204918	1	0.997	1
FBgn0033438	0.116779797650643	0.302134983543095	0.929	0.782	1
FBgn0031950	0.110826582320553	0.301543346761038	0.976	0.925	1
FBgn0036335	0.0004910654059969	0.301098422354079	0.905	0.83	1
FBgn0043884	0.000903760086070091	0.300756697266883	1	0.99	1
FBgn0027499	0.00704113431501578	0.299611092771755	0.833	0.764	1
FBgn0032456	0.263746628569882	0.298711643765041	0.952	0.887	1
FBgn0032140	0.0407474361601798	0.298690143128326	1	0.967	1
FBgn0024556	0.00417620332869052	0.298193411395518	1	0.965	1
FBgn0039465	0.0271868972362678	0.296282846192427	0.738	0.632	1
FBgn0032246	0.000419278164984867	0.296086207114495	1	0.98	1
FBgn0051075	0.0162840530158204	0.295509863631195	0.976	0.97	1
FBgn0266581	0.00180030398995503	0.294391763532745	0.929	0.794	1
FBgn0022069	0.0285910303229483	0.294299199541184	0.881	0.759	1
FBgn0038438	0.0461060534844258	0.29355970558533	0.905	0.92	1
FBgn0000546	0.00016670743724078	0.291291075488523	1	0.935	1
FBgn0039863	0.00382484862765907	0.291016015019232	0.881	0.807	1
FBgn0036556	0.00258196999661373	0.290918739833434	0.929	0.802	1
FBgn0038968	0.0190247023382758	0.290441537112493	0.69	0.619	1
FBgn0031307	0.0161190996785921	0.290380421562127	0.905	0.832	1
FBgn0020249	0.00261190982762407	0.290368258525844	1	0.925	1
FBgn0262125	0.0576392267069665	0.290017320879901	1	0.972	1
FBgn0001233	0.0118783800069317	0.288912465499167	1	0.995	1
FBgn0022986	0.0315579564006877	0.288088622632478	0.952	0.905	1
FBgn0003360	0.00217235672566234	0.286547783448841	1	0.992	1
FBgn0261628	0.0196202680724522	0.286143364401196	0.952	0.897	1
FBgn0034894	0.0200542515160823	0.28462097068006	0.929	0.897	1
FBgn0038145	0.0175092076863577	0.281988461815835	1	0.95	1
FBgn0033029	0.0187579257551199	0.281117538927176	1	0.965	1
FBgn0023214	0.0280281544073087	0.279685946332231	0.929	0.875	1
FBgn0037073	0.00236276998815884	0.27916698628586	0.952	0.837	1
FBgn0040918	0.00198593770084559	0.278935581393879	1	0.99	1
FBgn0003308	0.000950814049246666	0.278428513953154	0.548	0.311	1
FBgn0029148	0.000924542096658924	0.278083751287973	0.976	0.784	1
FBgn0039827	0.0273584115710983	0.277853002173406	0.929	0.817	1
FBgn0034398	0.00163492311234718	0.277749425716428	1	0.997	1
FBgn0034718	0.00335532178330398	0.276472572888129	0.929	0.822	1
FBgn0031389	0.000971938770072997	0.276089376024656	1	0.987	1
FBgn0033656	0.0320049992025318	0.274816603902844	0.833	0.692	1
FBgn0024804	0.00321956959002013	0.274581095803024	1	0.982	1
FBgn0030086	0.00626820944587717	0.274088362638802	1	0.972	1
FBgn0026566	0.00154975838923409	0.273043901578232	0.952	0.94	1
FBgn0039714	0.360378581438844	0.270899440810414	0.786	0.724	1
FBgn0030326	0.00127666079744621	0.270733438096532	0.952	0.817	1
FBgn0026418	0.0200815828738027	0.270713482435305	1	0.98	1
FBgn0033451	0.00426827056857265	0.270391531230544	0.976	0.952	1
FBgn0259896	0.0138057513566286	0.268522683999011	1	0.997	1
FBgn0260456	2.196451044923e-05	0.267874761723136	0.952	0.704	0.266912730979043
FBgn0015924	0.0393918620305935	0.267593555444112	0.976	0.985	1
FBgn0030731	0.263472797962213	0.267029828132757	1	0.952	1
FBgn0266599	0.000107133677068971	0.266924728013605	1	1	1
FBgn0261439	0.0212805569490985	0.266818410837616	0.952	0.897	1
FBgn0032859	0.00283196034928623	0.266719015519082	1	0.985	1
FBgn0043070	0.0014272923216316	0.265242632307274	0.976	0.98	1
FBgn0286198	0.011006863372931	0.264798768003813	1	0.975	1
FBgn0003891	0.018220077850312	0.264742035130293	0.952	0.875	1
FBgn0020513	0.278426806515762	0.264154419735883	0.952	0.955	1
FBgn0035767	0.0969687031883675	0.262918539373495	0.667	0.541	1
FBgn0284436	0.0023546959412707	0.262915474033071	1	0.99	1
FBgn0022343	0.000234026447390555	0.262684421717491	1	0.97	1
FBgn0032919	0.00320134230839018	0.262041086656871	0.929	0.842	1
FBgn0004449	0.00330002103922285	0.261160967275752	1	0.997	1
FBgn0013678	0.740213451715395	0.259408799573776	1	0.995	1
FBgn0032444	0.00957416871985207	0.25785720596527	1	0.98	1
FBgn0082582	0.0136981525711826	0.257605817909164	0.952	0.86	1
FBgn0032018	0.0189894488777668	0.257451221701155	0.952	0.852	1
FBgn0014075	0.0951941475312842	0.256480360731276	0.952	0.907	1
FBgn0037891	0.0266445239972442	0.254444712114189	0.976	0.96	1
FBgn0037293	0.0164274792385303	0.254294753587016	0.905	0.789	1
FBgn0031309	0.384559624031089	0.253848069268907	0.643	0.632	1
FBgn0013718	0.136485413115337	0.253619467204749	0.857	0.799	1
FBgn0036460	0.00230647028356799	0.253523336196949	0.905	0.812	1
FBgn0052016	0.00165934094277228	0.253299348353432	0.905	0.764	1
FBgn0031392	0.00210954848764132	0.252627354643359	0.905	0.767	1
FBgn0261479	0.171599823284753	0.252301454340246	0.81	0.779	1
FBgn0259824	0.000640482565188219	0.251941676500362	0.929	0.794	1
FBgn0011837	0.0186929402005038	0.251600228754767	1	0.96	1
FBgn0011661	0.00391592908540656	0.250987018980178	1	1	1
FBgn0262656	0.00344675685185667	0.250738689490898	0.976	0.872	1
FBgn0014020	0.000802351114354132	0.250432470529879	1	0.995	1
